# Supplementary material for: Using support vector machines to improve elemental ion identification in macromolecular crystal structures
Source: Acta Crystallogr D Biol Crystallogr. 2015 Apr 25;71(Pt 5):1147–58. doi: 10.1107/S1399004715004241 (PMC4427199; doi:10.1107/S1399004715004241)
Supplement: Supplementary file 2 [file d-71-01147-sup1.xlsx]

## Sheet: Sheet1
Shape Name	Coordinating Atoms	RMSD Threshold	Description
"three legs"	3	15	Three atoms that are all perpendicular to one another
trigonal planar	3	15
tetrahedral	4	15
square planar	4	20
trigonal pyramidal	4	15
square pyramidal	5	15
"see saw"	4	15	a.k.a. "square pyramidal (minus one)": square pyramidal minus one of the planar vertices
octahedral	6	15	a.k.a. "square bipyramidal" in this context
square bipyramidal (bidentate)	7	15
square bipyramidal (bidentate, minus one)	6	15	square bipyramidal (bidentate) coordination with any one coordinating atom missing
trigonal bipyramidal	5	15
pentagonal planar	5	15
triangular prism	6	15	Two parallel equilateral triangles separated by 1 Å
pentagonal pyramidal	6	15
pentagonal bipyramidal	7	15
pentagonal bipyramidal (bidentate)	8	15	Bidentate coordination group in place of an out-of-plane vertex
pentalgonal bipyramidal (2x bidentate)	9	15	Bidentate coordination groups in place of both out-of-plane vertices
pentalgonal bipyramidal (2x bidentate, minus one)	8	15	pentalgonal bipyramidal (2x bidentate) with any one coordinating atom missing
