# Supplementary material for: Using support vector machines to improve elemental ion identification in macromolecular crystal structures
Source: Acta Crystallogr D Biol Crystallogr. 2015 Apr 25;71(Pt 5):1147–58. doi: 10.1107/S1399004715004241 (PMC4427199; doi:10.1107/S1399004715004241)
Supplement: Supplementary file 3 [file d-71-01147-sup3.xlsx]

## Sheet: Table S3
PDB ID	Resolution	Keep?	Comments
2r01	1.15	Mislabeled sites	f'' and BVS indicate potassium, otherwise good signal / model, so calcium assignment is likely incorrect
3kkf	1.3	Split sites	One calcium good, other has a split site
3kh1	1.37	Uncertain of ion identities	I think the calcium is a water, no close coordinating shell.
2pr7	1.44	Yes
3chv	1.45	Uncertain of ion identities	Uncertain if zinc is actually nickel, no supporting fluoresence scan
2glz	1.45	Mixed site	Heterogeneous sites with Zn and Ni occupying same locations
3h0n	1.45	ZN Only	Very high quality model, but split site for NI
2peb	1.46	Uncertain of ion identities	2 NCS copies, but one has much higher refined f'', both have large FoFc density nearby.
3hlz	1.5	Yes
3bwx	1.5	Yes
2o1q	1.5	Yes
3jq1	1.55	Yes	One calcium site coordinated by eight waters
3di4	1.6	Yes
2oik	1.65	Yes	Weirdly, Zn fdp varies acoss NCS units
3dza	1.65	Uncertain of ion identities	Uncertain if zn is actually ni, no supporting fluoresence scan
3bdv	1.66	Yes
3bfm	1.7	Yes
3iib	1.7	Yes	Split site, FoFc peak in btw, may be Cl...
2rld	1.7	Yes
3cgh	1.7	Yes	Zn is partial occupancy, but signs are otherwise pretty good
3fge	1.74	Uncertain of ion identities	One CA good, one bad
3e49	1.75	Yes	4 NCS chains, weird FoFc peaks by some ZNs, water picking could be better, but ions look right
2i9w	1.75	Yes	Solid example of Zn-Cys
3kya	1.77	Split sites	Lots of split sites / partial occupancy zincs, possibly a zinc that should be a chlorine
2qw5	1.78	Yes	Both examples of incomplete model (Missing waters)
3fm2	1.8	Yes
3e11	1.8	Uncertain of ion identities	One CA good, one bad
2fqp	1.8	Yes
2hxv	1.8	Yes
3irb	1.8	Yes
2q0y	1.8	Yes
3eo7	1.8	Yes	One CL has a split site
2otm	1.85	Yes	NAs should all be CAs
3en8	1.85	Yes
2rau	1.85	Mislabeled sites	Two of the calcium sites are definitely chloride ions, they are coordinating backbone nitrogens with little other coordination environment
2ou3	1.85	Yes	Split site, but other ZNs are good, weird that they bind in that environment, but not unexpected given crystallization conditions
3bby	1.85	Yes	One CA on unit cell boundary
2ess	1.9	Yes	Refinement did a poor job of placing CA, missing a coordinating water
3kez	1.9	Yes
3hft	1.9	Yes	Low occupancy, but Zn is there
3d00	1.9	Yes	Water coordinating Zn being mislabeled as Zn
2rcc	1.9	Split sites	3x Split zinc sites
2oso	1.9	Yes
3cu2	1.91	NI Only
2ii1	1.95	Mislabeled sites	No! Some of those CAs are heavier atoms! (FE? MN?)
3khi	1.95	Yes
3f8h	2	Yes
2oh3	2	Yes
3gbh	2	Yes
2q7s	2	Yes
2afb	2.05	Uncertain of ion identities	NI on crystal boundary, f'' ratios somewhat low, could be other metals
3l22	2.05	Split sites, uncertain of ion identities	Split site, two Zns look like symmetry artifacts or a weaker metal, two Zns not signalling nearly as much as rest
3hbz	2.05	Uncertain of ion identities	Unsure if one CA is actually NA, another NA is definitely CA
3jzd	2.1	Yes	The single CA is good, but the split site doesn't look correct
3ct8	2.1	Yes
2qyv	2.11	Mixed site	Really bad f'' and BVS, mixed sites mentioned in PDB header, but not modeled in unit cell
3iuu	2.13	Uncertain of ion identities	No supporting fluorescence scan
3csv	2.15	Uncertain of ion identities	ZN could be better placed exactly on cell border, no supporting fluorescence scan
3l0a	2.19	Yes
2gpj	2.2	Uncertain of ion identities	Few any coordinating atoms
3d8p	2.2	Yes
3e38	2.2	Uncertain of ion identities	No primary wavelength specified, should be around 0.98, based on BL web page and anomalous signal of ZN
3fzx	2.22	Yes
2g42	2.28	Uncertain of ion identities	Poor coordination environment for calcium
3kl7	2.3	Yes
2gb5	2.3	Uncertain of ion identities	No supporting fluorescence scan
2osd	2.3	Yes
2q04	2.33	Uncertain of ion identities	Low resolution / somewhat poor / high b-factor model
3ce9	2.37	Yes	> 1 coordinating waters missing at every site
3k9t	2.37	Uncertain of ion identities	No supporting fluorescence scan
2q02	2.4	Uncertain of ion identities	Not 100% what the sites coordinated by ASP 126 are...might be good test example
2pg3	2.4	Yes
3b5q	2.4	Uncertain of ion identities	No supporting fluorescence scan
3ieh	2.45	Uncertain of ion identities	No supporting fluorescence scan
2qea	2.46	Uncertain of ion identities	Lots of CAs assigned, seemingly at random, around model...a few active site CAs
1vr3	2.06	Yes	Gonna trust the NI as it was put through a nickel column, author's own comments say ion assignment is tentative, might be good as a test
1ztc	2.1	Yes
1zx8	1.9	Uncertain of ion identities	No supporting fluorescence scan, NI on special position, poor coordinating environment
2aj7	1.67	Yes	Site is highly anisotropic, but otherwise good
2amu	2	Yes
2etv	1.7	Yes
2f22	1.42	Yes
2fg9	2.2	Yes	NI on special position
2gm6	1.84	Yes
2h0v	2.6	Yes
2hkv	1.7	Yes
2itb	2.05	Yes
2o08	1.9	Yes
2o8q	1.55	Yes	Many wavelengths deposited! For some reason, one NI given really low f'' even though it has extremely strong signal
2oc5	1.68	Yes
2ogi	1.85	Yes
2ou6	1.8	Yes
2pq7	1.45	Yes
2qe9	1.9	Yes
2qjv	1.9	Yes	Many wavelengths deposited! For some reason, one NI given really low f'' even though it has extremely strong signal
2rd9	2.3	Yes
3b2y	1.74	Yes
3bem	1.65	Uncertain of ion identities	Very loosely bound NI, sure it's not something else?...
3bww	2.2	Yes
3c6c	1.72	Yes
3cc8	1.64	Yes	Split site + partial occupany, added them to train set, who knows if that'll be of use...
3ccg	1.5	Yes	Partial occupancy metals, coordinating waters missing
3cpx	2.39	Yes	Poor resolution, but sites have good scattering strength
3dkq	2.26	Yes
3e0f	2.4	Yes	Strangely no structured water to finish coordinating shell, wavelength taken from paper
3ggd	2.11	Yes
3hc1	1.9	Yes	HOH S 127 (Next to HIS A 65) should be a metal, unsure which...
3htn	1.5	Uncertain of ion identities	Very low occupancy ions (<30%)
3iht	1.8	Uncertain of ion identities	One is NI...other has incomplete coordination environment, only one water, but too much signal for MG or CL
3ks5	2.05	Uncertain of ion identities	anomalous signal and BVS a bit off for iron, conservatively leaving out
3ktc	1.54	Partially occupied sites	Low occupancy ions
3lho	1.8	Yes
3n0q	1.8	Uncertain of ion identities	Both NI and FE in crystal, no evidence that it's FE vs. 2FE-2S, anomalous fits FE at sites better...
3n0w	1.88	Yes
3no4	2	Yes
3qc3	2.2	Mixed site	Mixed sites, confirmed by x-ray fluorescence
3qzb	1.1	Yes	Anomalous data could match a few metals, what confirms this is FE? (No xtal conditions / fluorescence to help)
3rf7	2.12	CA, CL Only	Mixed site
2whz	1.75	Yes	Anomalous scatterer next to zinc, chloride maybe?
4fuu	1.3	Yes
4esn	2.2	Yes
4e6r	2.2	Uncertain of ion identities
4e5v	1.75	Yes
4df9	2.17	Yes	6x NCS, 1 ZN site in each has big FoFc blob next to zinc
3tc8	1.06	Yes	Low occupancy sites (0.35)
3siy	1.35	Yes
3s89	2.41	Yes
3qov	2.2	Yes
3p1v	1.93	Yes	ZN PO4 complex, 2x low occ ZN sites
3oru	1.11	Yes
3obc	1.8	Uncertain of ion identities	No anomalous signal on MNs, unsure why...
3o14	1.7	Yes
3lub	2.11	Split sites	Split sites, but modeled occupancies do not reflect that...
3lot	1.89	Yes	Big FoFc + blob next to zinc, likely a coordinating ligand, not a water
3h50	1.6	Yes	Unmodeled metal at HOH S 169, next to GLU A 7, appears to be CA
3e02	1.9	Yes	Big FoFc + blob next to zinc, likely a coordinating ligand, not a water
2qpx	1.4	Split sites	Split site, blobs for alternate conformations on coordinating residues
1mjh	1.7	Yes
1ofs	1.8	Yes	CA in active site, next to MN
1uw8	2	Yes
1vkm	1.9	Split sites	Refinement moves one MN out of position next to GLU C 4, otherwise really good! Split metal site there with another anomalous peak, too
1w2c	1.95	Partially occupied sites	Both MN are partial occupancy
1w2d	1.94	Partially occupied sites	Both MN are partial occupancy
1w2z	2.24	Yes	So many weird ions in this structure, pretty sure the MNs are right...Clear example of an unmodeled CL (Or IOD?) at HOH 387 (Coordinating LYS C 635)
2brk	2.3	Yes	Missing coordinating atoms, but otherwise great
2faq	1.9	Partially occupied sites	2 really good sites, 2 nearby sites that are either low occ or something else...
2far	1.9	Partially occupied sites	2 really good sites, 2 nearby sites that are either low occ or something else...
2gdf	2.4	Yes	All ion sites missing at least 1 coordinating water, throwing off BVS
2nrz	2	Split sites	Unmodeled split site next to MN 301, anomalous ratios of the MN + HOH add up to about 1.
2o14	2.1	Split sites	Unmodeled split site next to MN 376
2ocg	1.75	Yes
2oci	1.9	Yes
2ocl	1.9	Yes
2p0n	1.41	Yes	Really high quality structure! Other than a weird anomalous blob on HOH S 451 (Next to ALA A 138) and another blob on HOH S 147 and 320 (Next to MSE B 34 and MSE A 34 respectively)...pretty sure both are MSE alt confs
2pha	1.9	Uncertain of ion identities	Weird anomalous map, peaks don't correspond with site locs, possibly due to twinning errors?
2pll	1.9	Yes	Phaser not picking up two of the anomalous scatterers, but small amount of signal there
2r21	1.59	Mislabeled sites
2uy8	2.8	Yes	Surprisingly good quality for such low resolution, f'' definitely confirms MN
2uy9	3.1	Yes	Low resolution and missing coordinating waters, but otherwise correct structure
2uya	2	Yes
2uyb	2.1	Yes
2v09	1.8	Yes	"MANGANESE IONS WERE REFINED WITH ANISOTROPIC THERMAL PARAMETERS", unmodeled ion at HOH S 358 (Next to HIS A 42), likely CL?
2w42	1.9	Yes	Otherwise great model, but f'' refines to really weird value on one MN, HOH S 586 (Next to PHE B 298) has a large 2FoFc blob + nontrivial anomalous peak
2w5r	1.7	Yes
2w5s	2.1	Yes	Otherwise great model, but f'' refines to really weird value on one MN
2w5t	1.6	Yes	Otherwise great model, but f'' refines to really weird value on one MN
2wcx	2	Yes	Large ligands missing right next to site
2wod	2.25	Uncertain of ion identities	No anomalous signal for MNs
2woe	1.9	Yes	Really low anomalous signalling, might make a good test case
2wqp	1.75	Uncertain of ion identities	No anomalous signal for MN, sure it's not CL?
2wzf	2.1	Yes	f'' ratio high, but data collected right on K-edge
2x6n	2.06	Uncertain of ion identities	Very low resolution in data for one chain of model, resolution not homogeneous across map...
2y1e	1.65	Yes
2y1f	1.96	Yes
2yb1	1.9	Yes
2yf3	2	Yes	Some partial occupancy sites, some missing coordinating waters
2ygk	2.5	Uncertain of ion identities	No anomalous signal, no coordinating atoms, low resolution
2zti	2.6	Yes	Low resolution, barely anomalous signal, but otherwise good
3a6h	2	Mislabeled sites	Bad anomalous signal, and pretty sure the CLs are either MN or ZN...
3au8	1.86	Yes	Pretty sure one of the waters is a MN, has anomalous signal and everything
3ax4	2.61	Yes	Good identities, but very low resolution that significantly impacts model quality
3bi3	1.9	Yes
3bie	1.68	Yes
3bkz	1.65	Yes
3buc	2.59	Yes	f'' appears to have refined to a poor value (Highly overestimated)
3ck2	2.3	Split sites	Unsure what the partially occupied site is...
3cqw	2	Yes
3e8z	2	Uncertain of ion identities	Not 100% sure some of the MNs aren't ZNs
3fxk	2.1	Yes	One site missing two coordinating waters, anomolous signal + FoFc peak on site without modeled water / anything else (Unknown, would make a good test case)
3g1p	1.4	Mislabeled sites	Uncertain the identities of two things marked MN, could be CL?
3g2r	2.15	Partially occupied sites	One really low occupancy MN, unsure the identity
3gg7	1.5	Uncertain of ion identities	f'' is ~2, expect 1.3 for MN, 2.5 for ZN at this wavelength, header says XAS confirms, but no data for me to check if site is mixed...somewhat problematic
3h60	2	Mislabeled sites	Not sure both are MN...and definitely an unmodeled CL coordinating
3h61	1.45	Yes
3h62	1.4	Yes
3h63	1.3	Mislabeled sites	Really bad f'' ratios on the MNs, fit to ZN much better
3h64	1.9	Uncertain of ion identities	Weirdly refined f''s, may re-exam on re-refinement
3h8f	2.2	Uncertain of ion identities	Unliganded, pH 9.6, 6x NCS, 1 site definitely ZN, fluorescence confirms mixed ion population, one is ZN by homology, other is uncertain
3h8g	1.5	Mislabeled sites	ZN and MN have similar anomalous peak heights, along with info from publication, pretty sure all of the ZN sites are MN
3idu	1.7	Yes
3ilm	2.26	Mislabeled sites	Pretty poor model, badly places ion sites / missing waters
3kgz	1.85	Yes	Missing coordinating water, but otherwise good
3klu	2.2	Partially occupied sites	MN has high b-factor and not much else going for it
3kmh	1.58	Yes
3mv5	2.47	Uncertain of ion identities	No crystallization conditions, no mention of MN in paper, poor valences, high b-factor, not enough info to make me trust it...
3nr1	1.9	Uncertain of ion identities	Anomalous scatterers on top of C's in structure, just weird...no signal on MNs, ...
3ojn	1.65	Yes	Wrong primary wavelength, should be 1.8923, otherwise, f'' refined far above expected, but then drops down at next wavelength up, pointing to manganese; Anomalous signal at calcium sites
3orm	2.5	Yes	I don't believe that it's sulfur coordinating (Dihedral bond can be rotated to put an O in its place, but otherwise good
3pkw	1.8	Uncertain of ion identities	Problems with using incorrect intensities from multiple data sets
3pkx	1.5	Uncertain of ion identities	Problems with using incorrect intensities from multiple data sets
3psn	2.4	Poor overall model quality	2 MNs are on surface with anomalous signal, but nowhere near enough coordinating atoms, would want fluorescence to confirm...
3py5	1.7	Yes
3py6	1.7	Yes
3q7c	1.5	Yes	MN is low occupancy, but otherwise fairly decent
3qh8	1.6	Yes
3qlq	1.7	Yes	One CA has really high valences, but otherwise good stuff
3qsz	2.39	Uncertain of ion identities	One CA has poor valence, poor f'', other has only 1 coordinating atom (And b > 90)
3rva	1.8	Yes	One site is low occupancy, but f'' ratio / occupancy is close to 1, Nickel is chelated, but paper does a good job of confirming its identity (Homologous structures, similar geometries, f'', 2FoFc peak
3rvs	2.1	Yes	Phenix refines f'' to bad values that give holes in the anomalous diff map, but using phaser gives good ratios
3s0m	2.31	Yes	f'' are /way/ too high, even from phaser...but otherwise it fits well, and many orthogonal experiments to confirm presence of MN, may make good paper example of difficult cases we can catch
3s57	1.6	Yes	No orthogonal supporting info, but this structure obtained by soaking another in MN
3sh3	2.3	CA Only	Not confident the MN isn't NI, NI is 100mM in crystallization soln and valences fit better, then again, the waters are somewhat poorly placed, CL and CA look right at least, but I haven't learned the tricks to inspecting them...
3snm	2.15	CA Only	Same criticism, MN looks more like NI
3tr4	2	Uncertain of ion identities	Refinement bumping MNs out of position, barely enough information to make any assignments, crystal conditions not helpful, no paper
3tum	2.15	Uncertain of ion identities	No anomalous signal for any MNs, paper says no change in activity with 5 mM MnCl2, probably some other ion? What else would form a thiolate?
3u2x	1.77	Yes
3uct	1.9	Yes	Emailed and corrected the primary wavelength
3ut9	2.2	Mislabeled sites	Definitely don't trust ion assignments, high variability in f'' signal, likely mixed up with K in many places
3uta	2.07	Uncertain of ion identities	Don't trust ion assignments, some in random density with no anomalous signal
3utb	2.2	Uncertain of ion identities	Don't trust ion assignments, some in random density with no anomalous signal
3v8z	2.2	Yes	No notes in paper about why they picked MN, but activity with metal appears to be there
3zvn	2.15	Yes	Missing waters, would make it octahedral, otherwise good
4a03	1.65	Yes	Mn in protein solution
4aic	2.05	Yes
4bqx	1.79	Yes
4dec	1.98	Yes
4dle	2.44	Yes	weak anomalous map, but Mn f'' refines to ~1.18
4dmw	2.5	Yes	Low resolution, weak anomalous map, but Mn f'' refines to ~1.0
4eay	2.35	Uncertain of ion identities	supposedly verified by ICP-AES, but has Cys-Mn interaction, and refined f'' is suspiciously high
4f5r	2.2	Uncertain of ion identities	Same issues as 4gxj
4g2c	2.25	Uncertain of ion identities	Weakly bound sites
4gxj	2.2	Uncertain of ion identities	Only 2 manganese sites have well-formed coordination shells
4hig	0.75	Uncertain of ion identities	combines two wavelengths! alt. confs. for waters around MN
4hov	2.2	Uncertain of ion identities	surface MN sites with poor coordination shells, may be good for testing; nice CL sites
4hv6	2.3	Uncertain of ion identities	MN look correct but atomic positions are not very accurate; wavelength not specified, collected at ALS 8.3.1 so maybe 1.116?
4hx4	1.65	Yes
4irm	2.09	Mislabeled resolution	this looks like a 3Å map; possibly useful for testing later but not as a training structure
4j0n	2.25	Yes	need to confirm the identity of the CA ion
4k28	2.15	Mislabeled sites
4kaj	1.95	Yes	very weak anomalous signal for one Mn
1vlg	2	Yes	All partial occupancy, but all occupancies overestimated by REFMAC
1war	2.22	Yes	Both FEs modeled as +3, but FE A 402 is +2 in active enzyme
1yk4	0.69	Yes
1yuz	1.4	Yes	Labeled wavelength is wrong, should be 1.65; Diff in valence between FE and FE2, but only ~0.5, no other geometry / map diffs, paper claims it's mixed oxidation (FE3 + FE2) at the site
2wlu	1.94	Uncertain of ion identities	No anomalous peak in map, despite paper confirming… otherwise, no difference peak in related map where crystal was not soaked in FE
2xuz	1.9	Yes	Iron bound to enterobactin, an iron-chelating compound
2xv1	2.15	Yes	Iron bound to mecam, another iron-chelating compound
2y60	1.4	No anomalous signal
2yan	1.9	Uncertain of ion identities
3bcx	2.4	Uncertain of ion identities	Blurred site, very large b-factor
3d19	2.3	Mis-refined structure	Close, but FE knocked out of position in one copy, also occupancy refinement consistently underestimating occupancies
3dcp	2.1	Mislabeled sites	Metal sites look okay, but their coordinating water has a huge difference peak, looks like it should be a small ligand
3fvz	2.35	Yes	Low res, but really good fdps
3ghq	2.7	Yes	Lots of FE2, FE D 300 example of bad b-factor/occ refinement, lots of bidentate geometry
3hgi	1.94	Yes	Reasonable f''
3hhy	1.55	Uncertain of ion identities	High f''... sure the wavelength isn't 1.2? Could it be ZN/CU?
3hjq	2	Uncertain of ion identities	High f''... sure the wavelength isn't 1.2? Could it be ZN/CU?
3hjs	1.8	Uncertain of ion identities	High f''... sure the wavelength isn't 1.2? Could it be ZN/CU?
3hkp	1.85	Uncertain of ion identities	High f''... sure the wavelength isn't 1.2? Could it be ZN/CU?
3i4v	2	Uncertain of ion identities	High f''... sure the wavelength isn't 1.2? Could it be ZN/CU?
3i4y	1.85	Uncertain of ion identities	High f''... sure the wavelength isn't 1.2? Could it be ZN/CU?
3i51	1.8	Uncertain of ion identities	High f''... sure the wavelength isn't 1.2? Could it be ZN/CU?
3kw8	2.29	Uncertain of ion identities	Higher occupancy CUs good, FE has no coordinating atoms
3kyx	1.68	Uncertain of ion identities	Very poor anomalous signal, incomplete data set
3li2	2.2	Uncertain of ion identities	High f''... ZNs missing much of coordination shell
3lmc	2	Uncertain of ion identities	High f''...
3nte	1.95	Uncertain of ion identities	No anomalous signal for almost all FEs, IODs inconsistently placed in blobs with/without anom
3o5u	2.35	Yes
3pqh	1.29	Yes	Dunno how I feel about the NAs, but FEs are both good, though on special positions of cell
3r2l	1.85	Uncertain of ion identities
3r2m	1.8	Yes	Can accept it, but water picking needs improvements, perhaps grab input from VECSUM?
3tm8	1.28	Yes	CL next to FEs? (Pretty strong anomalous signal), FoFc blobs on both FEs, why so much signal!?
3tmc	1.55	Uncertain of ion identities	Real weird anomalous signal, edges of blob around site, but no actual density on site, looks like a hollow sphere (For FEs and MSEs) peaks overloaded detector?
3u9j	1.6	Yes	Unsure why, but f''s of neighboring sites refining to significantly different values, one gives ~1.8, other gives ~0.8, but both have similar anomalous peak heights... Using phenix to refine anomalous scatterers give f''s in range of 2-3...
3v3y	2.8	Yes
3zk3	1.89	Yes
3zli	1.8	Yes
3zpo	2	Yes
4ar5	1	Yes
4b8y	1.9	Yes	FE chelated by a siderophore
4bio	2.45	Yes	0.001M FECL2
4e1h	1.4	Yes	f'' ratio high, but right on FE edge
4fag	2.5	Yes	High f''... sure the wavelength isn't 1.0? Could it be ZN/CU?
4fah	2.5	Yes	High f''... sure the wavelength isn't 1.0? Could it be ZN/CU?
4h0w	2.4	Yes	High f'' ratio
4kvq	1.84	Yes
2adw	1.6	Mixed sites	ZN/NI mixed site confirmed by anomalous scattering at different wavelengths
2bj7	2.1	Yes
2bj8	2.1	Uncertain of ion identities	Not nearly as confident about all the NIs in this structure
2g1l	2.6	Yes	NI on special position
2ggt	2.4	Uncertain of ion identities	Refined distances are /way/ too close, and closer than in original structure, giving overly large BVS values
2gzx	2.2	Uncertain of ion identities	There are homologous structs with ZN bound in nickel's place, f'' matches ZN
2i2o	1.92	Uncertain of ion identities	NI looks like it's almost covalently bound to backbone O and ASN sidechain O, even paper says they are unsure of identity. Very peculiar
2ise	2.2	Yes
2isg	2	Yes
2ish	2	Yes
2oq7	2.15	Yes	Some missing waters around metal sites, but otherwise looks correct
2os2	2.3	Yes	Poor data completeness, f'' ratios a bit off, but similar to 2ot7, so I trust the assignments
2ot7	2.13	Yes
2w95	1.75	CA Only	Calcium sites look correct, but nickel sites are loose and have very large holes in the difference map
2wcr	1.7	Yes	50 MM MGCL2, the protein was further puriﬁed by Nickel afﬁnity and size-exclusion chromatography
2wvf	1.6	Uncertain of ion identities	No anomalous signal
2wwu	2.15	Low occupancy sites
2xau	1.9	Yes
2xjo	2.1	Uncertain of ion identities	Wavelength is incorrect, f'' signal is way too small, should be on other side of K-edge, but unsure true wavelength
2xxz	1.8	Uncertain of ion identities	f'' could match a few different metals, no good evidence presented that selects NI from others
2y1h	2.5	Uncertain of ion identities	f'' for ZN way too high, f'' for NI matches ZN...
3bjd	1.85	Yes
3fh3	2.1	Uncertain of ion identities	One NI has f'' of 2.14, other has f'' of 1.32, both appear to be weakly bound on the surface...
3foo	2.4	Yes	Pretty bad quality sites across all the NCS units, wouldn't be surprised if we get a lot of them wrong...f''s also not always matching up
3fop	3	Yes
3gor	2.51	Yes
3ht1	1.2	Yes
3ht2	2	Yes
3hwp	2	Mislabeled sites	I trust the ZN, but NI should be CL
3iar	1.52	Uncertain of ion identities	f'' fits ZN better, listed as ZN-binding protein, but NI in binding column...
3ii2	2	Uncertain of ion identities	I trust the assignments, but low resolution and NI right next to, but not on crystal special positions, f''s pretty bad, too
3k2i	2.4	Mislabeled sites	Nickels loosely bound with little coordination environment
3kbr	1.66	Uncertain of ion identities	Unsure if Ni or Co, both in crystal conditions, BVS fits CO better, but VECSUM high in both cases, sure that CL isn't HOH?
3kkc	2.5	Uncertain of ion identities	Unsure if NI or ZN
3la4	2.05	Yes
3njy	2.6	Yes
3ny0	3.09	Yes	Low resolution, but otherwise great evidence, collected on ZN K-edge + fluorescence scan
3pdq	1.99	Yes
3pgu	1.7	Yes	Low affinity sites, but otherwise look like NI
3q2g	2.3	Uncertain of ion identities	I don't understand the labeling methodology, no crystallization conditions listed, no anomalous signal for most CDs...
3qvq	1.6	Mislabeled sites	Missing waters coordinating NI, pretty sure the NI and a few HOH's are Iodides
3rqt	1.5	Yes	NI chelated by two free HISs
3tng	2.16	Uncertain of ion identities	Would be good to come back and look at, nickel might be CO or CD, but no good evidence in any one direction
3ugv	2.3	Yes
3zu8	1.8	Yes	NI and CA both good, though NI low occupancy, chelated by somewhat unstructured N-terminus of protein
3zuc	1	Yes	See 3zu8
4al2	2.6	Yes	Normally FE bound in this position, but NICL2 in lysis buffer
4e2g	1.86	Uncertain of ion identities	No anomalous signal for three sites when one has really good signal
4eox	1.78	Yes
4fca	2.06	Yes
4h2h	1.7	Yes
4h9m	1.52	Yes
4hpn	1.6	Yes
4i4a	1.35	Yes	One NI good, other has way more anomalous signal, still NI?
4ic2	2.2	Yes	Don't expect much anomalous signal at 1.54 anyways, but not really a decent way to tell that's NI... ZNs are good, though
4ic3	1.78	Yes	One NI has poor density, other one in other NCS unit is decent, ZNs are definitely right
4kk7	1.68	Uncertain of ion identities	They deposited sets of reflections for both wavelengths, but one is not very complete, pretty sure 2 NIs are right, but other two are bound to HIS with few coordinating atoms, will wait for paper publication with commentary before we accept this one
1g1i	2	Yes	CA present on special position, not perfectly aligned
1oc6	1.5	Yes
1pg6	1.7	Yes	Both CA have good valences, but only the high occupancy one has anomalous signal
1q8h	2	Yes
1tvg	1.6	Yes
1uoc	2.3	Yes
1vly	1.3	Yes
1yru	2.5	Yes	It's Calmodulin
2awy	2.1	Yes
2b33	2.3	Uncertain of ion identities	Loose calcium binding site, conservatively leaving out
2cm5	1.28	Yes
2eac	2.1	Yes	Two calciums great, two awful, pretty sure the latter are potassium ions, even the paper itself reports only 1 calcium ion per crystal...Eluted in potassium phosphate buffer
2fm1	2.25	Uncertain of ion identities	No wavelength specified
2foe	2.2	Yes	Calcium conserved across homologous models
2fof	2.2	Yes	Calcium conserved across homologous models
2gf4	2.07	Yes
2gf6	1.91	Uncertain of ion identities	There's some unmodeled ligand next to the CA
2gwr	2.1	Uncertain of ion identities	Not sure the CA isn't NA
2h0b	2.1	Mislabeled sites	CA geometries all octahedral, f''s consistently twice what we expect
2hrg	1.58	Mislabeled sites	No 2mFo-DFc density for one CA, valences terrible on all of them, CUs in structure
2hu6	1.32	Yes
2hyk	1.3	Uncertain of ion identities	3 anomalous blobs on waters, definitely strange, mislabeled wavelength, should be 0.97864
2i52	2.08	Split sites	Split CA site
2i6h	1.75	Yes
2id8	1.27	Yes	CL isn't colinear with backbone NH, but anomalous signal + good b-factor / occ
2nqg	2.04	Yes
2nqi	2.04	Yes
2nwh	1.86	Yes	One CA missing many coordinating waters, but shares same f'' as another recognizable CA site, can't tell if the NA should be CA...
2o18	2.2	Uncertain of ion identities
2o1k	1.67	Uncertain of ion identities	Calcium on symmetry position, most coordinating atoms > 2.9 A away
2o60	1.55	Yes	Really good structure!
2oxu	1.24	Yes
2oxz	1.9	Uncertain of ion identities	2 calciums are great, but one has a f'' twice what we'd expect. Many b-factors incredibly low. Conservatively leaving out
2oy2	1.5	Yes
2oy4	1.7	Uncertain of ion identities	One calcium has f'' twice what we expect
2pmy	2.3	Uncertain of ion identities	CAs all have way too high of f''...should these be MN instead?
2pnc	2.4	Yes	Not sure how the judge the CU or CLs, but calciums are good
2pvs	3	Yes	Low resolution, but calcium sites look correct
2qng	1.4	Yes
2r9c	1.8	Yes	Chloride ions all have anomalous signal :)
2re1	2.75	Yes	Low resolution, but semi-complete calcium sites
2v3t	2.75	Yes	Low resolution, but semi-complete calcium sites
2vm9	1.75	Yes
2vmd	1.9	Yes
2vme	2.45	Yes
2vnv	1.7	Yes
2vow	1.65	Yes
2w22	2.2	Yes
2w9d	1.57	Mislabeled sites	Valences for calcium site fit magnesium better
2wbf	1.6	Yes
2wd6	2.3	Yes
2wi0	1.95	Yes
2wn3	1.59	Yes
2wnx	1.31	Yes
2wo4	1.85	Yes
2wob	2	Yes
2woy	1.5	Yes
2wqs	1.7	Yes
2wyf	2.4	Yes
2wza	2.08	Yes
2x49	1.5	Uncertain of ion identities	Very incomplete calcium sites...bond distances way off
2x8f	1.9	Yes	CAs coordinated by HIS
2x8h	1.9	Yes	Trigonal bipyramid calcium geometry, but otherwise good
2x8s	1.5	Yes
2x8t	1.79	Yes
2xce	1.85	Yes
2xjr	1.25	Yes
2xjs	1.3	Yes
2xjt	1.2	Yes
2xju	1.7	Yes
2xjv	1.74	Yes
2xn5	1.7	Mislabeled sites
2xn6	1.29	Mislabeled sites
2xn7	1.43	Mislabeled sites
2xo3	2.3	Unsure of ion identities	One calcium good, other one lacks coordination / anomalous signal
2xqx	2.01	Yes
2xr9	2.05	Yes	IODs aren't all perfect, but the metals look good
2xrm	2.6	Yes	One NA is definitely a calcium
2xt6	2.74	Yes	Low res, but I believe both ion assignments, especially given 2xt9
2xt9	2.2	Yes
2xtj	2.7	Yes
2xtt	0.93	Yes
2xvt	2.05	Unsure of ion identities	Poor electron density around calcium ions
2xwg	2.4	Too low resolution
2xxl	1.8	Yes
2y1m	2.67	Yes
2y31	2.3	Yes
2y3c	1.4	Mislabeled sites	Calcium site has no electron density
2y4v	1.8	Yes
2y5e	2.49	Mislabeled sites	Calcium site has no electron density
2y6g	1.3	Yes
