# Supplementary material for: Using support vector machines to improve elemental ion identification in macromolecular crystal structures
Source: Acta Crystallogr D Biol Crystallogr. 2015 Apr 25;71(Pt 5):1147–58. doi: 10.1107/S1399004715004241 (PMC4427199; doi:10.1107/S1399004715004241)
Supplement: Supplementary file 4 [file d-71-01147-sup4.xlsx]

## Sheet: Table S4
Set Name	PDB ID	Resolution (Angstroms)	Ions	Waters
All features (Training)	1g1i	2	CA 1	66
All features (Training)	1oc6	1.5	CA 1	465
All features (Training)	1ofs	1.8	MN 2, CA 2	356
All features (Training)	1pg6	1.7	CA 2	182
All features (Training)	1q8h	1.8	CA 3	61
All features (Training)	1tvg	1.4	CA 1	116
All features (Training)	1uoc	2.3	CA 2	45
All features (Training)	1uw8	2	MN 2	402
All features (Training)	1vly	1.31	CA 1	477
All features (Training)	1w2z	2.24	MN 4	585
All features (Training)	1war	2.22	FE 2	61
All features (Training)	1yk4	0.69	FE 1	70
All features (Training)	1yuz	2.18	FE 6	600
All features (Training)	1ztc	2.1	NI 8	454
All features (Training)	2bj7	2.1	NI 4	115
All features (Training)	2brk	2.3	MN 2	445
All features (Training)	2ess	1.9	CA 1	157
All features (Training)	2fqp	1.8	ZN 4	278
All features (Training)	2g1l	2.6	NI 1	8
All features (Training)	2gdf	2.4	MN 2, CA 2	145
All features (Training)	2h0v	2.6	FE 4	312
All features (Training)	2hr5	2.67	FE 6	37
All features (Training)	2hu6	1.32	ZN 2, CA 3	256
All features (Training)	2hxv	1.8	ZN 1	205
All features (Training)	2i6h	1.75	CA 3	452
All features (Training)	2i9w	1.75	ZN 2	126
All features (Training)	2ise	2.09	ZN 2	105
All features (Training)	2isg	1.99	ZN 2, NI 2	262
All features (Training)	2ish	1.84	ZN 2	293
All features (Training)	2itb	2.05	FE 4	222
All features (Training)	2nqi	2.04	CA 2	153
All features (Training)	2nwh	1.86	CA 2	275
All features (Training)	2o1q	1.5	ZN 3	198
All features (Training)	2o60	1.55	CA 4	165
All features (Training)	2oc5	1.68	FE 2	310
All features (Training)	2ocg	1.75	MN 1	302
All features (Training)	2oci	1.9	MN 1	268
All features (Training)	2ocl	1.9	MN 1	285
All features (Training)	2ogi	1.85	FE 4	272
All features (Training)	2oh3	2	ZN 1	111
All features (Training)	2oik	1.65	ZN 4	460
All features (Training)	2osd	2.3	ZN 1, CA 2	30
All features (Training)	2oso	1.9	ZN 1	81
All features (Training)	2ot7	2.14	ZN 2, NI 2	262
All features (Training)	2ou3	1.85	ZN 4	395
All features (Training)	2p0n	1.41	MN 4	415
All features (Training)	2pg3	2.4	ZN 1	33
All features (Training)	2pnc	2.4	CA 4	331
All features (Training)	2pq7	1.45	FE 2	148
All features (Training)	2pvs	2.7	CA 2	67
All features (Training)	2q0y	1.8	ZN 1	206
All features (Training)	2q7s	2	ZN 2	297
All features (Training)	2qw5	1.78	ZN 2	690
All features (Training)	2r9c	1.8	CA 2	305
All features (Training)	2re1	2.75	CA 2	0
All features (Training)	2rld	1.7	CA 3	517
All features (Training)	2uy8	2.8	MN 2	215
All features (Training)	2uya	2	MN 2	411
All features (Training)	2uyb	2.1	MN 2	412
All features (Training)	2v09	1.8	MN 2	471
All features (Training)	2v3t	2.75	CA 2	30
All features (Training)	2vcb	2.2	CA 1	326
All features (Training)	2vcc	2	CA 1	530
All features (Training)	2vm9	1.75	CA 1	370
All features (Training)	2vme	2.45	ZN 2, CA 6	543
All features (Training)	2vnv	1.7	CA 10	1220
All features (Training)	2w42	1.9	MN 2	411
All features (Training)	2w5r	1.7	MN 1	441
All features (Training)	2w5s	2.1	MN 1	320
All features (Training)	2w5t	1.6	MN 1	328
All features (Training)	2w95	1.75	CA 3	1053
All features (Training)	2wcr	1.7	NI 1	354
All features (Training)	2wcx	2	MN 2	507
All features (Training)	2whz	1.75	ZN 1, CA 4	353
All features (Training)	2woe	1.85	MN 3	758
All features (Training)	2wzf	2.1	MN 1	316
All features (Training)	2xau	1.9	NI 2	1419
All features (Training)	2xjs	1.24	CA 2	444
All features (Training)	2xjt	1.2	CA 2	422
All features (Training)	2xtj	2.7	CA 1	199
All features (Training)	2xv1	2.15	FE 1	90
All features (Training)	2y1e	1.65	MN 2	563
All features (Training)	2y1f	1.96	MN 2	495
All features (Training)	2y1m	2.67	ZN 12, CA 6	121
All features (Training)	2y31	2.3	CA 1	277
All features (Training)	2y4s	2.1	CA 2	560
All features (Training)	2y4v	1.8	CA 4	165
All features (Training)	2y6g	1.3	CA 2	202
All features (Training)	2yb1	1.9	MN 3	271
All features (Training)	2yf3	2	MN 11	799
All features (Training)	2zti	2.6	MN 1	78
All features (Training)	3ax4	2.61	MN 1, CA 1	60
All features (Training)	3bby	1.85	CA 2	230
All features (Training)	3bi3	1.8	MN 1	168
All features (Training)	3bww	2.2	FE 2	123
All features (Training)	3c6c	1.72	NI 1	387
All features (Training)	3cc8	1.64	NI 1	171
All features (Training)	3ccg	1.5	FE 2	198
All features (Training)	3ce9	2.37	ZN 4	199
All features (Training)	3cgh	1.7	ZN 1	703
All features (Training)	3cpx	2.4	FE 6	320
All features (Training)	3ct8	2.1	ZN 1	28
All features (Training)	3cu2	1.91	NI 2	424
All features (Training)	3d00	1.9	ZN 1	42
All features (Training)	3d8p	2.2	CA 1	228
All features (Training)	3di4	1.6	ZN 2	728
All features (Training)	3e+49	1.75	ZN 4	937
All features (Training)	3fm2	1.8	ZN 2	170
All features (Training)	3foo	2.4	NI 24	119
All features (Training)	3fop	2.8	NI 4	20
All features (Training)	3fvz	2.35	ZN 1, FE 1, CA 1	148
All features (Training)	3fzx	2.22	CA 2	66
All features (Training)	3gbh	2	CA 5	561
All features (Training)	3hc1	1.9	FE 2	162
All features (Training)	3hft	1.9	ZN 1	155
All features (Training)	3hly	2.4	CA 1	104
All features (Training)	3ht1	1.15	NI 1	207
All features (Training)	3ht2	2	ZN 2	257
All features (Training)	3iib	1.7	ZN 2	622
All features (Training)	3irb	1.8	ZN 2	200
All features (Training)	3jq1	1.55	CA 11	1464
All features (Training)	3kez	1.9	CA 2	984
All features (Training)	3kh1	1.37	CA 1	485
All features (Training)	3khi	1.95	ZN 1	121
All features (Training)	3kl7	2.3	ZN 2	155
All features (Training)	3la4	2.05	NI 2	522
All features (Training)	3lho	1.8	NI 1	202
All features (Training)	3njy	2.6	ZN 2, NI 2	284
All features (Training)	3ny0	3.09	NI 1	0
All features (Training)	3o5u	2.35	FE 2	337
All features (Training)	3ojn	2.5	MN 4, CA 1	1363
All features (Training)	3orm	2.5	MN 1	15
All features (Training)	3pdq	1.99	ZN 2, NI 2	552
All features (Training)	3pgu	1.5	NI 2	246
All features (Training)	3pqh	1.29	FE 2	418
All features (Training)	3q7c	1.5	MN 1, ZN 1	306
All features (Training)	3qh8	1.6	MN 2	312
All features (Training)	3qov	2.2	ZN 4	559
All features (Training)	3r2m	1.8	FE 3	185
All features (Training)	3rf7	2.12	CA 2	356
All features (Training)	3tm8	1.28	FE 4	574
All features (Training)	3u9j	1.6	FE 4	393
All features (Training)	3zu8	1.8	NI 1, CA 1	174
All features (Training)	4al2	2.6	NI 3	54
All features (Training)	4e1h	1.96	FE 3	54
All features (Training)	4fag	2.5	FE 1	208
All features (Training)	4hpn	1.6	NI 1, CA 2	479
All features (Training)	4ic2	2.2	ZN 4	43
All features (Training)	4ic3	1.78	ZN 4, NI 2	94
All features (Testing)	1mjh	1.8	MN 2	284
All features (Testing)	1vr3	2.06	NI 1	169
All features (Testing)	1yru	2.44	CA 2	70
All features (Testing)	2aj7	1.67	NI 1	399
All features (Testing)	2amu	2	FE 1	63
All features (Testing)	2cm5	1.28	CA 2	68
All features (Testing)	2etv	1.7	NI 1	776
All features (Testing)	2f22	1.42	NI 2	403
All features (Testing)	2fg9	2.2	NI 1	46
All features (Testing)	2foe	2.19	CA 1	149
All features (Testing)	2fof	2.03	CA 1	149
All features (Testing)	2gf4	2.01	CA 2	150
All features (Testing)	2gm6	1.9	FE 1	213
All features (Testing)	2hkv	1.7	NI 1	65
All features (Testing)	2id8	1.27	CA 1	251
All features (Testing)	2nqg	2.04	CA 2	126
All features (Testing)	2o08	1.9	FE 4	325
All features (Testing)	2o8q	1.55	NI 2	231
All features (Testing)	2ou6	1.8	NI 1	266
All features (Testing)	2oxu	1.24	ZN 2, CA 3	235
All features (Testing)	2oy2	1.5	ZN 4, CA 4	565
All features (Testing)	2pll	1.9	MN 4	359
All features (Testing)	2pr7	1.44	CA 2	266
All features (Testing)	2qe9	1.9	NI 2	235
All features (Testing)	2qng	1.4	CA 2	159
All features (Testing)	2rd9	2.3	NI 4	554
All features (Testing)	2uy9	3.1	MN 2	0
All features (Testing)	2vc9	2.36	CA 1	371
All features (Testing)	2vca	2.05	CA 1	878
All features (Testing)	2vmd	1.9	CA 1	228
All features (Testing)	2vow	1.65	CA 1	236
All features (Testing)	2w22	1.99	ZN 1, CA 1	531
All features (Testing)	2wbf	1.6	CA 2	248
All features (Testing)	2wd6	2.3	CA 2	281
All features (Testing)	2wi0	1.95	ZN 1, CA 4	327
All features (Testing)	2wn3	1.59	CA 3	1121
All features (Testing)	2wnx	1.31	CA 1	347
All features (Testing)	2wob	2	CA 3	269
All features (Testing)	2woy	1.5	CA 4	372
All features (Testing)	2wqs	1.7	CA 2	294
All features (Testing)	2wyf	2.4	CA 8	646
All features (Testing)	2wza	2.08	CA 3	138
All features (Testing)	2x8f	1.9	CA 2	587
All features (Testing)	2x8h	1.9	CA 1	365
All features (Testing)	2x8s	1.41	CA 1	691
All features (Testing)	2x8t	1.79	CA 2	489
All features (Testing)	2xce	1.85	CA 8	792
All features (Testing)	2xjr	1.25	CA 2	379
All features (Testing)	2xju	1.67	CA 2	404
All features (Testing)	2xjv	1.74	CA 2	284
All features (Testing)	2xqx	2.01	CA 2	288
All features (Testing)	2xr9	2.05	ZN 2	332
All features (Testing)	2xrm	2.79	CA 1	26
All features (Testing)	2xt6	2.74	CA 2	119
All features (Testing)	2xt9	2.2	CA 1	356
All features (Testing)	2xtt	0.93	CA 1	350
All features (Testing)	2xxl	1.8	CA 2	779
All features (Testing)	3au8	1.86	MN 2	370
All features (Testing)	3b2y	1.74	NI 2	230
All features (Testing)	3bdv	1.66	CA 3	290
All features (Testing)	3bfm	1.7	CA 2	169
All features (Testing)	3bie	1.62	MN 1	259
All features (Testing)	3bjd	1.85	NI 3	931
All features (Testing)	3bkz	1.59	MN 1	292
All features (Testing)	3buc	2.59	MN 1	37
All features (Testing)	3bwx	1.5	CA 2	336
All features (Testing)	3cqw	2	MN 1	143
All features (Testing)	3dkq	2.26	NI 3	242
All features (Testing)	300	1.9	ZN 1	306
All features (Testing)	3e0f	2.4	ZN 1, FE 2	103
All features (Testing)	3en8	1.85	CA 1	129
All features (Testing)	3eo7	1.8	CA 1	495
All features (Testing)	3f8h	2	CA 1	268
All features (Testing)	3fxk	2.1	MN 2	313
All features (Testing)	3gor	2.51	NI 4	58
All features (Testing)	3h0n	1.45	ZN 1	238
All features (Testing)	3h50	1.6	ZN 4	150
All features (Testing)	3h61	1.45	MN 4	790
All features (Testing)	3h62	1.4	MN 4	700
All features (Testing)	3hlz	1.5	CA 1	448
All features (Testing)	3idu	1.69	MN 4	209
All features (Testing)	3jzd	2.1	CA 1	872
All features (Testing)	3kgz	1.85	MN 2	180
All features (Testing)	3kmh	1.58	MN 2	490
All features (Testing)	3l0a	2.19	ZN 1	91
All features (Testing)	3lot	1.89	ZN 4	1462
All features (Testing)	3n0w	1.88	NI 1	726
All features (Testing)	3no4	2	NI 3	574
All features (Testing)	3o14	1.7	ZN 2	544
All features (Testing)	3oru	1.11	ZN 1	323
All features (Testing)	3p1v	1.93	ZN 4	748
All features (Testing)	3py5	1.7	MN 2	308
All features (Testing)	3py6	1.7	MN 2	344
All features (Testing)	3qlq	1.7	MN 4, CA 4	253
All features (Testing)	3qzb	1.1	FE 1	193
All features (Testing)	3rqt	1.5	NI 1	681
All features (Testing)	3rva	1.8	MN 2, NI 1	464
All features (Testing)	3rvs	2.1	MN 2	271
All features (Testing)	3s0m	2.31	MN 2	350
All features (Testing)	3s57	1.49	MN 1	338
All features (Testing)	3s89	2.41	ZN 4	461
All features (Testing)	3sh3	2.3	CA 1	83
All features (Testing)	3siy	1.35	ZN 4	1083
All features (Testing)	3snm	2.15	CA 1	60
All features (Testing)	3tc8	1.06	ZN 2	1034
All features (Testing)	3tsn	2.63	NI 4	169
All features (Testing)	3u2x	1.77	MN 2	421
All features (Testing)	3uct	1.9	MN 6, ZN 4	72
All features (Testing)	3ugv	2.3	NI 2	866
All features (Testing)	3v8z	2.2	MN 1	130
All features (Testing)	3zk3	1.61	FE 1	48
All features (Testing)	3zli	1.8	ZN 2, FE 2	549
All features (Testing)	3zpo	2	ZN 2, FE 2	541
All features (Testing)	3zuc	1	NI 1, CA 1	311
All features (Testing)	3zvn	2.15	MN 1	253
All features (Testing)	4a03	1.65	MN 2	529
All features (Testing)	4aic	2.05	MN 2	500
All features (Testing)	4ar5	1	FE 1	124
All features (Testing)	4b8y	1.9	FE 1	126
All features (Testing)	4bio	2.45	FE 1	123
All features (Testing)	4bqx	1.79	MN 1	121
All features (Testing)	4df9	2.17	ZN 12	1943
All features (Testing)	4dle	2.44	MN 1	156
All features (Testing)	4dmw	2.5	MN 1	65
All features (Testing)	4e5v	1.75	ZN 2	633
All features (Testing)	4eox	1.78	NI 1	153
All features (Testing)	4esn	2.2	ZN 2	53
All features (Testing)	4fah	2.5	FE 1	334
All features (Testing)	4fca	2.05	NI 1	83
All features (Testing)	4fuu	1.3	ZN 1	327
All features (Testing)	4h0w	2.4	FE 1	130
All features (Testing)	4h2h	1.7	NI 2	2062
All features (Testing)	4h9m	1.52	NI 2	965
All features (Testing)	4hx4	1.65	MN 2	111
All features (Testing)	4i4a	1.35	NI 2	264
All features (Testing)	4j0n	2.25	MN 2, CA 1	286
All features (Testing)	4kaj	1.95	MN 2	234
All features (Testing)	4kvq	1.84	FE 2	205
