# Supplementary material for: Using support vector machines to improve elemental ion identification in macromolecular crystal structures
Source: Acta Crystallogr D Biol Crystallogr. 2015 Apr 25;71(Pt 5):1147–58. doi: 10.1107/S1399004715004241 (PMC4427199; doi:10.1107/S1399004715004241)
Supplement: Supplementary file 5 [file d-71-01147-sup5.xlsx]

## Sheet: Table S5
Set Name	PDB ID	Resolution (Angstroms)	Ions	Waters
High Res Sodium (Training)	1gvf	2.17	NA 2	655
High Res Sodium (Training)	1gwu	1.31	NA 1	534
High Res Sodium (Training)	1h5v	1.1	NA 2	449
High Res Sodium (Training)	1ikp	1.4	NA 2	540
High Res Sodium (Training)	1jg2	1.5	NA 1	130
High Res Sodium (Training)	1jz8	1.5	NA 16	4523
High Res Sodium (Training)	1kjq	1.05	NA 2	997
High Res Sodium (Training)	1m2x	1.5	NA 1	718
High Res Sodium (Training)	1o04	1.42	NA 8	5025
High Res Sodium (Training)	1o4y	1.48	NA 1	355
High Res Sodium (Training)	1od8	1.05	NA 4	629
High Res Sodium (Training)	1odz	1.4	NA 2	1033
High Res Sodium (Training)	1pqh	1.28	NA 1	389
High Res Sodium (Training)	1qop	1.4	NA 1	800
High Res Sodium (Training)	1rw9	1.3	NA 1	1025
High Res Sodium (Training)	1v6s	1.5	NA 3	734
High Res Sodium (Training)	1v70	1.3	NA 1	122
High Res Sodium (Training)	1vmf	1.46	NA 1	415
High Res Sodium (Training)	1vmh	1.31	NA 1	159
High Res Sodium (Training)	1w5q	1.4	NA 2	619
High Res Sodium (Training)	1wn2	1.2	NA 1	187
High Res Sodium (Training)	1y0p	1.5	NA 1	1249
High Res Sodium (Training)	1y9z	1.4	NA 4	542
High Res Sodium (Training)	1z2u	1.1	NA 1	113
High Res Sodium (Training)	1z67	1.45	NA 1	156
High Res Sodium (Training)	1zl0	1.1	NA 1	1031
High Res Sodium (Training)	2a2a	1.47	NA 8	1371
High Res Sodium (Training)	2a31	1.25	NA 1	238
High Res Sodium (Training)	2a83	1.4	NA 1	653
High Res Sodium (Training)	2abs	1.1	NA 1	421
High Res Sodium (Training)	2au7	1.05	NA 1	215
High Res Sodium (Training)	2c9v	1.07	NA 2	571
High Res Sodium (Training)	2cc6	1.27	NA 1	86
High Res Sodium (Training)	2cd7	1.5	NA 1	164
High Res Sodium (Training)	2czs	1.4	NA 2	153
High Res Sodium (Training)	2e+54	1.5	NA 2	516
High Res Sodium (Training)	2ehs	1.3	NA 1	114
High Res Sodium (Training)	2ejl	1.5	NA 1	957
High Res Sodium (Training)	2f22	1.42	NA 1	403
High Res Sodium (Training)	2fcw	1.26	NA 4	179
High Res Sodium (Training)	2g1u	1.5	NA 1	106
High Res Sodium (Training)	2g2c	1.5	NA 1	211
High Res Sodium (Training)	2g7b	1.18	NA 2	197
High Res Sodium (Training)	2g84	1.4	NA 1	422
High Res Sodium (Training)	2gko	1.4	NA 1	536
High Res Sodium (Training)	2gkp	1.35	NA 1	392
High Res Sodium (Training)	2gyq	1.4	NA 1	394
High Res Sodium (Training)	2hc2	1.4	NA 2	303
High Res Sodium (Training)	2hds	1.16	NA 1	1082
High Res Sodium (Training)	2heu	1.04	NA 2	2530
High Res Sodium (Training)	2hhg	1.2	NA 1	168
High Res Sodium (Training)	2hzl	1.4	NA 2	471
High Res Sodium (Training)	2hzy	1.35	NA 2	994
High Res Sodium (Training)	2j45	1.14	NA 1	730
High Res Sodium (Training)	2j6l	1.3	NA 8	5031
High Res Sodium (Training)	2j9n	1.49	NA 1	208
High Res Sodium (Training)	2nxb	1.4	NA 1	276
High Res Sodium (Training)	2og5	1.45	NA 1	342
High Res Sodium (Training)	2oln	1.15	NA 1	508
High Res Sodium (Training)	2opg	1.5	NA 1	228
High Res Sodium (Training)	2osx	1.1	NA 4	581
High Res Sodium (Training)	2ov0	0.75	NA 1	206
High Res Sodium (Training)	2ozt	1.42	NA 1	382
High Res Sodium (Training)	2q8x	1.45	NA 2	679
High Res Sodium (Training)	2qxf	1.5	NA 1	544
High Res Sodium (Training)	2ra9	1.4	NA 1	231
High Res Sodium (Training)	2ux9	1.4	NA 4	509
High Res Sodium (Training)	2uyz	1.4	NA 1	408
High Res Sodium (Training)	2v4v	1.5	NA 1	162
High Res Sodium (Training)	2v6k	1.3	NA 2	717
High Res Sodium (Training)	2v9v	1.1	NA 2	281
High Res Sodium (Training)	2vv6	1.5	NA 3	576
High Res Sodium (Training)	2w1s	1.45	NA 2	498
High Res Sodium (Training)	2wdy	1.4	NA 1	207
High Res Sodium (Training)	2wqk	1.5	NA 2	605
High Res Sodium (Training)	2wyu	1.5	NA 3	1064
High Res Sodium (Training)	2x7k	1.15	NA 1	294
High Res Sodium (Training)	2x8s	1.41	NA 2	691
High Res Sodium (Training)	2x9n	1.1	NA 2	1382
High Res Sodium (Training)	2x9x	1.5	NA 1	427
High Res Sodium (Training)	2xio	1.19	NA 1	531
High Res Sodium (Training)	2xjp	0.95	NA 2	377
High Res Sodium (Training)	2xmj	1.04	NA 1	251
High Res Sodium (Training)	2xz2	1.4	NA 4	40
High Res Sodium (Training)	2xzi	1.45	NA 2	1155
High Res Sodium (Training)	2y5f	1.29	NA 2	399
High Res Sodium (Training)	2y71	1.5	NA 2	129
High Res Sodium (Training)	2y8k	1.47	NA 4	625
High Res Sodium (Training)	2yc3	1.4	NA 2	177
High Res Sodium (Training)	2yfo	1.35	NA 27	1071
High Res Sodium (Training)	2yoi	1.3	NA 3	403
High Res Sodium (Training)	2z2f	1.5	NA 1	216
High Res Sodium (Training)	2zk9	1.15	NA 1	400
High Res Sodium (Training)	3a9f	1.3	NA 1	269
High Res Sodium (Training)	3aks	0.97	NA 1	256
High Res Sodium (Training)	3ast	1.4	NA 2	532
High Res Sodium (Training)	3b35	1.1	NA 7	354
High Res Sodium (Training)	3b72	1.5	NA 1	118
High Res Sodium (Training)	3bc9	1.35	NA 1	574
High Res Sodium (Training)	3beu	1.05	NA 2	605
High Res Sodium (Training)	3bh4	1.4	NA 2	647
High Res Sodium (Training)	3bhd	1.5	NA 1	225
High Res Sodium (Training)	3bmx	1.4	NA 4	1388
High Res Sodium (Training)	3ctp	1.41	NA 2	489
High Res Sodium (Training)	3d32	1.3	NA 1	301
High Res Sodium (Training)	3d7j	1.45	NA 2	675
High Res Sodium (Training)	3ecg	1.18	NA 1	203
High Res Sodium (Training)	3eoj	1.3	NA 1	356
High Res Sodium (Training)	3f66	1.4	NA 1	453
High Res Sodium (Training)	3fci	1.27	NA 1	495
High Res Sodium (Training)	3fvs	1.5	NA 2	702
High Res Sodium (Training)	3fz4	1.38	NA 1	130
High Res Sodium (Training)	3g3k	1.24	NA 2	646
High Res Sodium (Training)	3gox	1.5	NA 3	472
High Res Sodium (Training)	3h12	1.5	NA 2	781
High Res Sodium (Training)	3h7c	1.5	NA 2	352
High Res Sodium (Training)	3hjb	1.5	NA 2	3743
High Res Sodium (Training)	3iwf	1.4	NA 1	168
High Res Sodium (Training)	3l8l	1.25	NA 4	42
High Res Sodium (Training)	3l8w	1	NA 1	444
High Res Sodium (Training)	3la1	1.29	NA 2	286
High Res Sodium (Training)	3lhc	1.34	NA 2	120
High Res Sodium (Training)	3lo8	1.05	NA 1	634
High Res Sodium (Training)	3m48	1.45	NA 2	20
High Res Sodium (Training)	3md7	1.27	NA 2	340
High Res Sodium (Training)	3mjf	1.47	NA 1	502
High Res Sodium (Training)	3moy	1.5	NA 1	232
High Res Sodium (Training)	3mqd	1.25	NA 2	453
High Res Sodium (Training)	3mty	1.1	NA 1	446
High Res Sodium (Training)	3mux	1.45	NA 2	546
High Res Sodium (Training)	3n0u	1.5	NA 3	677
High Res Sodium (Training)	3n79	1.5	NA 1	111
High Res Sodium (Training)	3ndh	1.3	NA 2	412
High Res Sodium (Training)	3ned	0.95	NA 3	368
High Res Sodium (Training)	3nps	1.5	NA 5	676
High Res Sodium (Training)	3nu3	1.02	NA 1	291
High Res Sodium (Training)	3nyt	1.3	NA 1	470
High Res Sodium (Training)	3od9	1.41	NA 10	534
High Res Sodium (Training)	3pqh	1.29	NA 7	418
High Res Sodium (Training)	3pwk	1.5	NA 2	769
High Res Sodium (Training)	3q2i	1.5	NA 1	268
High Res Sodium (Training)	3qr7	0.94	NA 1	454
High Res Sodium (Training)	3qu3	1.3	NA 3	287
High Res Sodium (Training)	3qw7	1.5	NA 1	395
High Res Sodium (Training)	3r0l	1.35	NA 2	265
High Res Sodium (Training)	3rm2	1.23	NA 2	390
High Res Sodium (Training)	3scy	1.5	NA 1	356
High Res Sodium (Training)	3see	1.25	NA 1	369
High Res Sodium (Training)	3shx	1.35	NA 1	259
High Res Sodium (Training)	3slz	1.4	NA 1	207
High Res Sodium (Training)	3suj	1.34	NA 1	157
High Res Sodium (Training)	3t46	1.42	NA 4	68
High Res Sodium (Training)	3t90	1.5	NA 1	167
High Res Sodium (Training)	3t9g	1.5	NA 4	491
High Res Sodium (Training)	3trd	1.49	NA 2	269
High Res Sodium (Training)	3tx2	1.5	NA 2	355
High Res Sodium (Training)	3ua7	1.5	NA 1	173
High Res Sodium (Training)	3ui6	0.89	NA 2	190
High Res Sodium (Training)	3unx	1.26	NA 1	265
High Res Sodium (Training)	3ur7	1.4	NA 1	506
High Res Sodium (Training)	3uy7	1.45	NA 2	194
High Res Sodium (Training)	3vqj	1.2	NA 1	245
High Res Sodium (Training)	3w8e	1.24	NA 1	296
High Res Sodium (Training)	3wa2	1.08	NA 1	885
High Res Sodium (Training)	3wdq	1.3	NA 2	406
High Res Sodium (Training)	4af8	1.4	NA 4	292
High Res Sodium (Training)	4ak2	1.35	NA 2	376
High Res Sodium (Training)	4azj	1.5	NA 3	1126
High Res Sodium (Training)	4b15	1.49	NA 1	434
High Res Sodium (Training)	4bf1	1.35	NA 1	305
High Res Sodium (Training)	4bk7	1.14	NA 1	159
High Res Sodium (Training)	4bn4	1.3	NA 1	265
High Res Sodium (Training)	4bow	1.35	NA 1	545
High Res Sodium (Training)	4c80	1.5	NA 2	1100
High Res Sodium (Training)	4chi	1.27	NA 2	958
High Res Sodium (Training)	4cqh	1.14	NA 1	289
High Res Sodium (Training)	4ct2	1.25	NA 1	310
High Res Sodium (Training)	4drr	1.5	NA 1	319
High Res Sodium (Training)	4e0k	0.97	NA 1	49
High Res Sodium (Training)	4eab	1.35	NA 1	229
High Res Sodium (Training)	4eae	1.32	NA 2	539
High Res Sodium (Training)	4eif	1.04	NA 3	136
High Res Sodium (Training)	4f06	1.3	NA 1	380
High Res Sodium (Training)	4f8d	1.5	NA 2	125
High Res Sodium (Training)	4fka	1.08	NA 1	190
High Res Sodium (Training)	4fkb	1.22	NA 9	1015
High Res Sodium (Training)	4fll	1.5	NA 1	213
High Res Sodium (Training)	4fo2	1.5	NA 8	395
High Res Sodium (Training)	4gbu	1.18	NA 5	646
High Res Sodium (Training)	4gmu	1.2	NA 1	880
High Res Sodium (Training)	4gog	1.1	NA 2	594
High Res Sodium (Training)	4grn	1.25	NA 1	537
High Res Sodium (Training)	4gvo	1.45	NA 2	801
High Res Sodium (Training)	4gy7	1.49	NA 2	872
High Res Sodium (Training)	4h2z	1.45	NA 1	252
High Res Sodium (Training)	4ha4	1.37	NA 1	543
High Res Sodium (Training)	4hry	1.5	NA 1	432
High Res Sodium (Training)	4hu7	1.3	NA 1	189
High Res Sodium (Training)	4ied	1.5	NA 1	1689
High Res Sodium (Training)	4imq	1.5	NA 1	243
High Res Sodium (Training)	4irw	1.4	NA 1	113
High Res Sodium (Training)	4j3i	1.24	NA 1	253
High Res Sodium (Training)	4jb3	1.5	NA 1	210
High Res Sodium (Training)	4jer	1.1	NA 1	220
High Res Sodium (Training)	4jex	1.43	NA 2	640
High Res Sodium (Training)	4jp4	1.43	NA 2	495
High Res Sodium (Training)	4jqa	1.45	NA 1	501
High Res Sodium (Training)	4jzz	1.49	NA 6	377
High Res Sodium (Training)	4k0w	1.1	NA 5	259
High Res Sodium (Training)	4k6o	1.17	NA 4	2379
High Res Sodium (Training)	4kaf	1.5	NA 6	676
High Res Sodium (Training)	4kav	1.43	NA 2	493
High Res Sodium (Training)	4kmr	1.45	NA 1	479
High Res Sodium (Training)	4knk	1.12	NA 3	535
High Res Sodium (Training)	4knz	1.21	NA 1	836
High Res Sodium (Training)	4ku0	1.15	NA 1	561
High Res Sodium (Training)	4kxw	0.97	NA 1	864
High Res Sodium (Training)	4kzv	1.4	NA 1	273
High Res Sodium (Training)	4lpk	1.5	NA 2	389
High Res Sodium (Training)	4lrt	1.5	NA 4	1364
High Res Sodium (Training)	4m0w	1.4	NA 1	313
High Res Sodium (Training)	4m1n	1.25	NA 1	956
High Res Sodium (Training)	4mb4	1.48	NA 1	658
High Res Sodium (Training)	4nu3	1.4	NA 1	621
High Res Sodium (Training)	4o1r	1.4	NA 3	278
High Res Sodium (Training)	4oq4	1.46	NA 1	231
High Res Sodium (Training)	4oqv	1.23	NA 2	358
High Res Sodium (Training)	4pf4	1.13	NA 2	489
High Res Sodium (Training)	4pvk	1.3	NA 2	601
High Res Sodium (Training)	4pyi	1.35	NA 1	133
High Res Sodium (Training)	4q68	1.07	NA 3	511
High Res Sodium (Training)	4q98	1.3	NA 1	586
High Res Sodium (Testing)	1c9o	1.17	NA 2	274
High Res Sodium (Testing)	1hhy	0.89	NA 2	53
High Res Sodium (Testing)	1to2	1.3	NA 1	449
High Res Sodium (Testing)	1vbw	0.93	NA 2	140
High Res Sodium (Testing)	1vk1	1.2	NA 1	137
High Res Sodium (Testing)	1ye8	1.4	NA 2	247
High Res Sodium (Testing)	1ynp	1.25	NA 1	586
High Res Sodium (Testing)	2flh	1.2	NA 2	599
High Res Sodium (Testing)	2fwf	1.3	NA 1	157
High Res Sodium (Testing)	2ggc	1	NA 1	345
High Res Sodium (Testing)	2jin	1.5	NA 1	113
High Res Sodium (Testing)	2o9s	0.83	NA 1	103
High Res Sodium (Testing)	2pkc	1.77	NA 1	194
High Res Sodium (Testing)	2pr5	1.45	NA 1	452
High Res Sodium (Testing)	2v1q	1.2	NA 1	194
High Res Sodium (Testing)	2vla	1.3	NA 1	461
High Res Sodium (Testing)	2vqr	1.42	NA 1	646
High Res Sodium (Testing)	2wf8	1.2	NA 2	257
High Res Sodium (Testing)	2x5x	1.2	NA 2	563
High Res Sodium (Testing)	2x6w	1.35	NA 3	687
High Res Sodium (Testing)	2xhg	1.5	NA 1	441
High Res Sodium (Testing)	2y3c	1.4	NA 1	256
High Res Sodium (Testing)	2zhj	1.35	NA 2	390
High Res Sodium (Testing)	3a07	1.19	NA 6	317
High Res Sodium (Testing)	3b34	1.3	NA 2	1113
High Res Sodium (Testing)	3b9g	1.4	NA 1	632
High Res Sodium (Testing)	3ci3	1.11	NA 1	161
High Res Sodium (Testing)	3e4v	1.4	NA 2	370
High Res Sodium (Testing)	3elf	1.31	NA 1	533
High Res Sodium (Testing)	3f7l	0.99		333
High Res Sodium (Testing)	3f8v	1.08	NA 1	225
High Res Sodium (Testing)	3fde	1.41	NA 4	680
High Res Sodium (Testing)	3fgh	1.35	NA 2	54
High Res Sodium (Testing)	3fo3	1.4	NA 5	1385
High Res Sodium (Testing)	3fpc	1.4	NA 2	1988
High Res Sodium (Testing)	3g7r	1.38	NA 2	668
High Res Sodium (Testing)	3grd	1.25	NA 2	502
High Res Sodium (Testing)	3h0n	1.45	NA 2	238
High Res Sodium (Testing)	3h0u	1.5	NA 1	890
High Res Sodium (Testing)	3hup	1.37	NA 1	285
High Res Sodium (Testing)	3hvi	1.2	NA 1	321
High Res Sodium (Testing)	3i24	1.5	NA 19	420
High Res Sodium (Testing)	3jtz	1.3	NA 1	125
High Res Sodium (Testing)	3ju4	0.98	NA 1	1616
High Res Sodium (Testing)	3kyj	1.25	NA 1	266
High Res Sodium (Testing)	3l9a	1.3	NA 1	118
High Res Sodium (Testing)	3mao	1.42	NA 2	143
High Res Sodium (Testing)	3mqh	1.43	NA 2	1698
High Res Sodium (Testing)	3o1c	1.08	NA 2	204
High Res Sodium (Testing)	3ond	1.17	NA 2	1493
High Res Sodium (Testing)	3p3e	1.28	NA 1	413
High Res Sodium (Testing)	3q4w	1.44	NA 1	259
High Res Sodium (Testing)	3qc5	1.4	NA 1	385
High Res Sodium (Testing)	3qoo	1.25	NA 1	101
High Res Sodium (Testing)	3s0t	1.26	NA 1	385
High Res Sodium (Testing)	3tjl	1.5	NA 4	513
High Res Sodium (Testing)	3u8e	1.31	NA 2	192
High Res Sodium (Testing)	3u8i	1.1	NA 4	409
High Res Sodium (Testing)	3vii	0.97	NA 1	724
High Res Sodium (Testing)	3vwn	1.2	NA 3	429
High Res Sodium (Testing)	3wc3	1.5	NA 1	668
High Res Sodium (Testing)	3wkq	1.15	NA 1	320
High Res Sodium (Testing)	3zpy	1.43	NA 2	632
High Res Sodium (Testing)	4b1m	1.1	NA 4	469
High Res Sodium (Testing)	4bmb	1.35	NA 1	252
High Res Sodium (Testing)	4brg	1.45	NA 1	662
High Res Sodium (Testing)	4cfy	1.17	NA 1	362
High Res Sodium (Testing)	4ctj	1.47	NA 1	869
High Res Sodium (Testing)	4dja	1.45	NA 1	831
High Res Sodium (Testing)	4dmi	1.5	NA 4	1145
High Res Sodium (Testing)	4dxk	1.25	NA 1	390
High Res Sodium (Testing)	4dxz	1.25	NA 3	215
High Res Sodium (Testing)	4ek4	1.26	NA 5	218
High Res Sodium (Testing)	4ekf	0.98	NA 1	258
High Res Sodium (Testing)	4euz	1.08	NA 5	490
High Res Sodium (Testing)	4gp9	1.07	NA 1	593
High Res Sodium (Testing)	4h0d	1.5	NA 1	469
High Res Sodium (Testing)	4hgu	0.98	NA 4	70
High Res Sodium (Testing)	4hil	1.25	NA 1	233
High Res Sodium (Testing)	4hls	1.46	NA 6	181
High Res Sodium (Testing)	4hvy	1.46	NA 4	170
High Res Sodium (Testing)	4iil	1.3	NA 2	350
High Res Sodium (Testing)	4j20	1.3	NA 1	215
High Res Sodium (Testing)	4jn7	1.15	NA 1	520
High Res Sodium (Testing)	4jos	1.45	NA 2	416
High Res Sodium (Testing)	4k7t	1.1	NA 1	20
High Res Sodium (Testing)	4kmg	1.4	NA 1	89
High Res Sodium (Testing)	4l57	1.08	NA 1	443
High Res Sodium (Testing)	4l9d	1.1	NA 3	300
High Res Sodium (Testing)	4lov	1.5	NA 3	329
High Res Sodium (Testing)	4mjd	1.28	NA 1	321
High Res Sodium (Testing)	4nec	1.5	NA 3	320
High Res Sodium (Testing)	4o0c	1.5	NA 5	339
High Res Sodium (Testing)	4oy6	1.29	NA 1	242
High Res Sodium (Testing)	4psr	1.38	NA 3	1765
High Res Magnesium (Training)	1e+19	1.5	MG 2	716
High Res Magnesium (Training)	1ek0	1.48	MG 1	209
High Res Magnesium (Training)	1fsg	1.05	MG 4	939
High Res Magnesium (Training)	1gqi	1.48	MG 2	1652
High Res Magnesium (Training)	1gs5	1.44	MG 1	197
High Res Magnesium (Training)	1gut	1.5	MG 2	396
High Res Magnesium (Training)	1hyo	1.3	MG 2	834
High Res Magnesium (Training)	1i52	1.5	MG 1	328
High Res Magnesium (Training)	1ig5	1.5	MG 1	50
High Res Magnesium (Training)	1j3w	1.5	MG 1	553
High Res Magnesium (Training)	1j97	1.5	MG 2	402
High Res Magnesium (Training)	1jm1	1.11	MG 1	269
High Res Magnesium (Training)	1jub	1.41	MG 2	594
High Res Magnesium (Training)	1jz8	1.5	MG 16	4523
High Res Magnesium (Training)	1ka1	1.3	MG 1	444
High Res Magnesium (Training)	1kjq	1.05	MG 2	997
High Res Magnesium (Training)	1kqp	1.03	MG 5	714
High Res Magnesium (Training)	1ky3	1.35	MG 1	172
High Res Magnesium (Training)	1ls1	1.1	MG 1	255
High Res Magnesium (Training)	1mb3	1.41		63
High Res Magnesium (Training)	1mj5	0.95	MG 3	499
High Res Magnesium (Training)	1nn5	1.5	MG 2	297
High Res Magnesium (Training)	1nuy	1.3	MG 3	179
High Res Magnesium (Training)	1nyk	1.3	MG 3	351
High Res Magnesium (Training)	1nzi	1.5	MG 2	288
High Res Magnesium (Training)	1o04	1.42	MG 8	5025
High Res Magnesium (Training)	1o3y	1.5	MG 2	313
High Res Magnesium (Training)	1pa2	1.43	MG 1	471
High Res Magnesium (Training)	1pbj	1.4	MG 1	297
High Res Magnesium (Training)	1q6o	1.2	MG 2	561
High Res Magnesium (Training)	1q6z	1	MG 1	588
High Res Magnesium (Training)	1qb7	1.41	MG 1	214
High Res Magnesium (Training)	1qg8	1.5	MG 2	396
High Res Magnesium (Training)	1r2q	1.05	MG 1	196
High Res Magnesium (Training)	1r2r	1.5	MG 9	1151
High Res Magnesium (Training)	1r9z	1.32	MG 1	474
High Res Magnesium (Training)	1rdq	1.26	MG 2	439
High Res Magnesium (Training)	1rkq	1.4	MG 2	618
High Res Magnesium (Training)	1rku	1.47	MG 4	397
High Res Magnesium (Training)	1s2o	1.4	MG 1	348
High Res Magnesium (Training)	1shu	1.5	MG 1	154
High Res Magnesium (Training)	1svs	1.5	MG 1	241
High Res Magnesium (Training)	1tbf	1.3	MG 1	323
High Res Magnesium (Training)	1u8z	1.5	MG 2	505
High Res Magnesium (Training)	1ur1	1.43	MG 1	568
High Res Magnesium (Training)	1vzm	1.4	MG 8	191
High Res Magnesium (Training)	1w5q	1.4	MG 5	619
High Res Magnesium (Training)	1w7c	1.23	MG 5	1046
High Res Magnesium (Training)	1wdd	1.36	MG 2	999
High Res Magnesium (Training)	1x54	1.45	MG 1	309
High Res Magnesium (Training)	1xd3	1.44	MG 10	1057
High Res Magnesium (Training)	1xdn	1.2	MG 1	436
High Res Magnesium (Training)	1xvk	1.26	MG 1	56
High Res Magnesium (Training)	1xvn	1.5	MG 1	41
High Res Magnesium (Training)	1xvr	1.4	MG 2	43
High Res Magnesium (Training)	1y2k	1.36	MG 2	459
High Res Magnesium (Training)	1y8a	1.4	MG 1	409
High Res Magnesium (Training)	1ye8	1.4	MG 1	247
High Res Magnesium (Training)	1z1s	1.49	MG 1	213
High Res Magnesium (Training)	1z2n	1.04	MG 1	552
High Res Magnesium (Training)	1z6n	1.5	MG 1	257
High Res Magnesium (Training)	1z72	1.4	MG 1	745
High Res Magnesium (Training)	1zuu	0.97	MG 1	122
High Res Magnesium (Training)	2al1	1.5	MG 4	705
High Res Magnesium (Training)	2anx	1.04	MG 1	509
High Res Magnesium (Training)	2auu	1.16	MG 4	139
High Res Magnesium (Training)	2b82	1.25	MG 2	856
High Res Magnesium (Training)	2bcg	1.48	MG 1	923
High Res Magnesium (Training)	2bt6	1.5	MG 1	211
High Res Magnesium (Training)	2c71	1.05	MG 1	340
High Res Magnesium (Training)	2c78	1.4	MG 1	327
High Res Magnesium (Training)	2cbz	1.43	MG 1	284
High Res Magnesium (Training)	2cc6	1.27	MG 2	86
High Res Magnesium (Training)	2cnq	1	MG 1	733
High Res Magnesium (Training)	2cvd	1.45	MG 2	1384
High Res Magnesium (Training)	2ddx	0.86	MG 1	404
High Res Magnesium (Training)	2dy0	1.25	MG 1	548
High Res Magnesium (Training)	2ehz	1.35	MG 1	311
High Res Magnesium (Training)	2fco	1.4	MG 2	371
High Res Magnesium (Training)	2g2s	1.2	MG 1	325
High Res Magnesium (Training)	2gqp	1.5	MG 1	569
High Res Magnesium (Training)	2h1v	1.2	MG 4	490
High Res Magnesium (Training)	2hc2	1.4	MG 1	303
High Res Magnesium (Training)	2hiy	1.4	MG 2	1657
High Res Magnesium (Training)	2i3d	1.5	MG 2	503
High Res Magnesium (Training)	2ibd	1.5	MG 1	485
High Res Magnesium (Training)	2ik9	1.5	MG 3	759
High Res Magnesium (Training)	2iyx	1.49	MG 3	287
High Res Magnesium (Training)	2j82	1.28	MG 1	136
High Res Magnesium (Training)	2jc9	1.5	MG 1	494
High Res Magnesium (Training)	2jfr	0.83	MG 4	493
High Res Magnesium (Training)	2jg2	1.3	MG 1	409
High Res Magnesium (Training)	2nn5	1.45	MG 2	231
High Res Magnesium (Training)	2nxw	1.5	MG 2	1337
High Res Magnesium (Training)	2orw	1.5	MG 2	370
High Res Magnesium (Training)	2p2s	1.25	MG 2	841
High Res Magnesium (Training)	2pc0	1.3	MG 1	112
High Res Magnesium (Training)	2pgo	1.26	MG 2	1211
High Res Magnesium (Training)	2pn6	1.44	MG 1	195
High Res Magnesium (Training)	2qjl	1.44	MG 2	248
High Res Magnesium (Training)	2qoc	1.25	MG 1	427
High Res Magnesium (Training)	2r75	1.4	MG 1	283
High Res Magnesium (Training)	2r8e	1.3	MG 8	2232
High Res Magnesium (Training)	2r8q	1.5	MG 2	501
High Res Magnesium (Training)	2rbk	1	MG 1	466
High Res Magnesium (Training)	2rfg	1.5	MG 1	1565
High Res Magnesium (Training)	2vbk	1.25	MG 2	664
High Res Magnesium (Training)	2vd8	1.47	MG 4	1020
High Res Magnesium (Training)	2vk6	1.5	MG 4	396
High Res Magnesium (Training)	2vk8	1.42	MG 4	1818
High Res Magnesium (Training)	2w4j	1.3	MG 1	351
High Res Magnesium (Training)	2wcj	1.4	MG 6	135
High Res Magnesium (Training)	2wds	1.35	MG 1	237
High Res Magnesium (Training)	2we5	1.39	MG 3	840
High Res Magnesium (Training)	2wf7	1.05	MG 2	285
High Res Magnesium (Training)	2wsb	1.25	MG 2	1765
High Res Magnesium (Training)	2wz8	1.5	MG 1	191
High Res Magnesium (Training)	2wzb	1.47	MG 1	617
High Res Magnesium (Training)	2y8e	1.39	MG 2	226
High Res Magnesium (Training)	2zl7	1.36	MG 2	736
High Res Magnesium (Training)	2zsc	1.3	MG 3	450
High Res Magnesium (Training)	3a1s	1.5	MG 2	539
High Res Magnesium (Training)	3ak8	1.25	MG 15	1641
High Res Magnesium (Training)	3ake	1.5	MG 1	134
High Res Magnesium (Training)	3b12	1.2	MG 2	559
High Res Magnesium (Training)	3b4u	1.2	MG 1	1354
High Res Magnesium (Training)	3bwy	1.3	MG 1	155
High Res Magnesium (Training)	3cuz	1.04	MG 4	631
High Res Magnesium (Training)	3da8	1.3	MG 1	449
High Res Magnesium (Training)	3deo	1.5	MG 1	229
High Res Magnesium (Training)	3dgt	1.5	MG 1	150
High Res Magnesium (Training)	3dmi	1.5	MG 1	114
High Res Magnesium (Training)	3dnj	1.15	MG 1	283
High Res Magnesium (Training)	3e2d	1.4	MG 2	847
High Res Magnesium (Training)	3e4g	0.96	MG 1	265
High Res Magnesium (Training)	3e8m	1.1	MG 4	1087
High Res Magnesium (Training)	3edn	1.5	MG 1	843
High Res Magnesium (Training)	3ef8	1.5	MG 1	230
High Res Magnesium (Training)	3ejn	1.5	MG 1	480
High Res Magnesium (Training)	3evo	1.5	MG 2	418
High Res Magnesium (Training)	3f6v	1.48	MG 1	130
High Res Magnesium (Training)	3fbw	1.23	MG 2	454
High Res Magnesium (Training)	3fcx	1.5	MG 1	603
High Res Magnesium (Training)	3fdo	1.4	MG 5	165
High Res Magnesium (Training)	3feg	1.3	MG 1	297
High Res Magnesium (Training)	3fg9	1.47	MG 7	943
High Res Magnesium (Training)	3fyn	1.45	MG 1	122
High Res Magnesium (Training)	3g5s	1.05	MG 1	641
High Res Magnesium (Training)	3g6k	1.35	MG 13	1870
High Res Magnesium (Training)	3g91	1.23	MG 1	433
High Res Magnesium (Training)	3gj0	1.48	MG 2	478
High Res Magnesium (Training)	3gup	1.5	MG 1	252
High Res Magnesium (Training)	3gve	1.25	MG 3	813
High Res Magnesium (Training)	3i33	1.3	MG 1	345
High Res Magnesium (Training)	3ib5	1.35	MG 1	494
High Res Magnesium (Training)	3ijl	1.49	MG 2	648
High Res Magnesium (Training)	3ip0	0.89	MG 2	283
High Res Magnesium (Training)	3iqu	1.05	MG 3	492
High Res Magnesium (Training)	3ka8	1.35	MG 6	314
High Res Magnesium (Training)	3kkq	1.2	MG 1	243
High Res Magnesium (Training)	3kwe	1.1	MG 1	192
High Res Magnesium (Training)	3las	1.4	MG 2	324
High Res Magnesium (Training)	3lgn	1.5	MG 1	281
High Res Magnesium (Training)	3llu	1.4	MG 1	85
High Res Magnesium (Training)	3lsn	1.35	MG 3	256
High Res Magnesium (Training)	3m07	1.4	MG 6	558
High Res Magnesium (Training)	3m6z	1.4	MG 3	567
High Res Magnesium (Training)	3mmh	1.2	MG 9	306
High Res Magnesium (Training)	3n8u	1.44	MG 3	1093
High Res Magnesium (Training)	3ncq	1.24	MG 3	438
High Res Magnesium (Training)	3nsz	1.3	MG 2	323
High Res Magnesium (Training)	3nvs	1.02		628
High Res Magnesium (Training)	3nyq	1.43	MG 1	404
High Res Magnesium (Training)	3o1n	1.03	MG 4	679
High Res Magnesium (Training)	3ocu	1.35	MG 1	274
High Res Magnesium (Training)	3ozy	1.3	MG 4	987
High Res Magnesium (Training)	3p1g	1.5	MG 1	162
High Res Magnesium (Training)	3q46	0.95	MG 4	286
High Res Magnesium (Training)	3qxg	1.24	MG 1	523
High Res Magnesium (Training)	3qxh	1.36	MG 2	344
High Res Magnesium (Training)	3r0n	1.3	MG 1	134
High Res Magnesium (Training)	3r1m	1.5	MG 3	264
High Res Magnesium (Training)	3r3s	1.25	MG 4	1891
High Res Magnesium (Training)	3ro8	1.34	MG 10	3312
High Res Magnesium (Training)	3scy	1.5	MG 2	356
High Res Magnesium (Training)	3t2c	1.3	MG 2	368
High Res Magnesium (Training)	3tg0	1.2	MG 4	1878
High Res Magnesium (Training)	3upl	1.5	MG 2	852
High Res Magnesium (Training)	3v4k	1.38	MG 2	493
High Res Magnesium (Training)	3vk5	1.39	MG 1	590
High Res Magnesium (Training)	3w40	1.3	MG 2	587
High Res Magnesium (Training)	3w7t	1.5	MG 2	1656
High Res Magnesium (Training)	3wdq	1.3	MG 2	406
High Res Magnesium (Training)	3zda	1.5	MG 1	243
High Res Magnesium (Training)	3zdb	1.47	MG 3	203
High Res Magnesium (Training)	3zi8	1.5	MG 1	105
High Res Magnesium (Training)	3zqi	1.5	MG 1	445
High Res Magnesium (Training)	4a74	1.48	MG 2	813
High Res Magnesium (Training)	4aff	1.05	MG 1	130
High Res Magnesium (Training)	4as8	1.02	MG 1	247
High Res Magnesium (Training)	4aw0	1.43	MG 2	221
High Res Magnesium (Training)	4ax1	1.4	MG 2	411
High Res Magnesium (Training)	4b1y	1.29	MG 1	555
High Res Magnesium (Training)	4bgb	1.34	MG 4	519
High Res Magnesium (Training)	4brc	1.3	MG 2	778
High Res Magnesium (Training)	4c80	1.5	MG 3	1100
High Res Magnesium (Training)	4cs4	1.35	MG 2	122
High Res Magnesium (Training)	4czg	1.5	MG 1	434
High Res Magnesium (Training)	4edh	1.32	MG 2	453
High Res Magnesium (Training)	4eo7	1.45	MG 1	232
High Res Magnesium (Training)	4ep4	1.28	MG 1	406
High Res Magnesium (Training)	4ex6	1.25	MG 1	349
High Res Magnesium (Training)	4f2l	1.5	MG 1	79
High Res Magnesium (Training)	4ffl	1.5	MG 3	293
High Res Magnesium (Training)	4fk9	1.06	MG 5	507
High Res Magnesium (Training)	4gbu	1.18	MG 2	646
High Res Magnesium (Training)	4gdh	1.05	MG 5	898
High Res Magnesium (Training)	4gnr	1	MG 1	546
High Res Magnesium (Training)	4gvx	1.5	MG 1	1023
High Res Magnesium (Training)	4gz1	1.48	MG 2	466
High Res Magnesium (Training)	4ha3	1.46	MG 1	516
High Res Magnesium (Training)	4hnl	1.48	MG 1	403
High Res Magnesium (Training)	4hqs	1.48	MG 9	223
High Res Magnesium (Training)	4htu	1.49	MG 2	479
High Res Magnesium (Training)	4hvy	1.46	MG 3	170
High Res Magnesium (Training)	4i45	1.4	MG 1	171
High Res Magnesium (Training)	4ig1	1.43	MG 2	256
High Res Magnesium (Training)	4ix3	1.35	MG 4	876
High Res Magnesium (Training)	4jh2	1.27	MG 2	357
High Res Magnesium (Training)	4jk8	1.15	MG 2	672
High Res Magnesium (Training)	4jmg	1.4	MG 1	145
High Res Magnesium (Training)	4jr7	1.48	MG 1	259
High Res Magnesium (Training)	4k8g	1.25	MG 1	534
High Res Magnesium (Training)	4kav	1.43	MG 1	493
High Res Magnesium (Training)	4kem	1.3	MG 2	1220
High Res Magnesium (Training)	4kgd	1.06	MG 2	1699
High Res Magnesium (Training)	4kmr	1.45	MG 1	479
High Res Magnesium (Training)	4kp6	1.5	MG 1	151
High Res Magnesium (Training)	4kqw	1.39	MG 4	886
High Res Magnesium (Training)	4ku0	1.15	MG 1	561
High Res Magnesium (Training)	4lc8	1.32	MG 2	521
High Res Magnesium (Training)	4lgy	1.48	MG 7	1610
High Res Magnesium (Training)	4mjd	1.28	MG 2	321
High Res Magnesium (Training)	4mum	1.27	MG 1	266
High Res Magnesium (Training)	4n7i	1.4	MG 1	203
High Res Magnesium (Training)	4nmu	1.35	MG 1	606
High Res Magnesium (Training)	4pf4	1.13	MG 1	489
High Res Magnesium (Testing)	1f9v	1.3	MG 1	369
High Res Magnesium (Testing)	1m15	1.2	MG 1	557
High Res Magnesium (Testing)	1nlq	1.5	MG 2	358
High Res Magnesium (Testing)	1oc7	1.11	MG 1	603
High Res Magnesium (Testing)	1ox0	1.3	MG 2	325
High Res Magnesium (Testing)	1w0n	0.8	MG 1	206
High Res Magnesium (Testing)	1w23	1.08	MG 3	977
High Res Magnesium (Testing)	1x3s	1.32	MG 1	230
High Res Magnesium (Testing)	1zk4	1	MG 1	411
High Res Magnesium (Testing)	2a31	1.25	MG 2	238
High Res Magnesium (Testing)	2bji	1.3	MG 6	518
High Res Magnesium (Testing)	2f3y	1.99	MG 2	331
High Res Magnesium (Testing)	2h5o	1.08	MG 1	550
High Res Magnesium (Testing)	2hsj	1.5	MG 7	1266
High Res Magnesium (Testing)	2hxs	1.1	MG 1	207
High Res Magnesium (Testing)	2i5u	1.5	MG 1	94
High Res Magnesium (Testing)	2izr	1.3	MG 2	474
High Res Magnesium (Testing)	2ous	1.45	MG 2	425
High Res Magnesium (Testing)	2pu3	1.5	MG 1	259
High Res Magnesium (Testing)	2qxf	1.5	MG 2	544
High Res Magnesium (Testing)	2rdq	1.31	MG 2	629
High Res Magnesium (Testing)	2tps	1.25	MG 2	444
High Res Magnesium (Testing)	2vxt	1.49	MG 1	593
High Res Magnesium (Testing)	2wag	1.4	MG 1	372
High Res Magnesium (Testing)	2wfi	0.75	MG 2	432
High Res Magnesium (Testing)	2xpw	1.44	MG 1	284
High Res Magnesium (Testing)	2xwl	1.49	MG 2	470
High Res Magnesium (Testing)	2y7e	1.28	MG 1	585
High Res Magnesium (Testing)	2yfn	1.45	MG 2	1058
High Res Magnesium (Testing)	2yhg	1.08	MG 3	424
High Res Magnesium (Testing)	2yoi	1.3	MG 2	403
High Res Magnesium (Testing)	2z51	1.35	MG 2	283
High Res Magnesium (Testing)	2zws	1.4	MG 1	653
High Res Magnesium (Testing)	3a9b	1.2	MG 2	579
High Res Magnesium (Testing)	3bqp	1.3	MG 3	198
High Res Magnesium (Testing)	3c6a	2.28	MG 1	388
High Res Magnesium (Testing)	3c8c	1.47	MG 2	653
High Res Magnesium (Testing)	3c9u	1.48	MG 10	547
High Res Magnesium (Testing)	3chm	1.5	MG 2	244
High Res Magnesium (Testing)	3ci3	1.11	MG 1	161
High Res Magnesium (Testing)	3cz1	1.5	MG 1	280
High Res Magnesium (Testing)	3e2v	1.5	MG 3	704
High Res Magnesium (Testing)	3epw	1.3	MG 2	838
High Res Magnesium (Testing)	3fuc	1.45	MG 3	447
High Res Magnesium (Testing)	3fwa	1.5	MG 1	618
High Res Magnesium (Testing)	3gnz	1.35	MG 2	449
High Res Magnesium (Testing)	3h7c	1.5	MG 1	352
High Res Magnesium (Testing)	3h7f	1.5	MG 1	962
High Res Magnesium (Testing)	3keo	1.5	MG 7	544
High Res Magnesium (Testing)	3lyd	1.45	MG 2	480
High Res Magnesium (Testing)	3mhy	1.3	MG 4	326
High Res Magnesium (Testing)	3ner	1.45	MG 1	291
High Res Magnesium (Testing)	3omy	1.3	MG 1	183
High Res Magnesium (Testing)	3oru	1.11	MG 1	323
High Res Magnesium (Testing)	3pot	1.2	MG 8	2556
High Res Magnesium (Testing)	3q4o	1.34	MG 1	256
High Res Magnesium (Testing)	3r6t	1.2	MG 1	313
High Res Magnesium (Testing)	3rfe	1.25	MG 2	448
High Res Magnesium (Testing)	3ruo	1.5	MG 2	376
High Res Magnesium (Testing)	3s5e	1.31	MG 1	169
High Res Magnesium (Testing)	3sbf	1.5	MG 5	1397
High Res Magnesium (Testing)	3t10	1.24	MG 1	242
High Res Magnesium (Testing)	3v3w	1.4	MG 1	427
High Res Magnesium (Testing)	3vcn	1.37	MG 4	848
High Res Magnesium (Testing)	3vmk	1.48	MG 2	709
High Res Magnesium (Testing)	3vv1	1.5	MG 3	371
High Res Magnesium (Testing)	4a48	1.4	MG 2	118
High Res Magnesium (Testing)	4ak8	1.4	MG 4	807
High Res Magnesium (Testing)	4dty	1.45	MG 1	1036
High Res Magnesium (Testing)	4dwo	1.5	MG 1	212
High Res Magnesium (Testing)	4e3y	0.95	MG 2	650
High Res Magnesium (Testing)	4eqs	1.5	MG 3	1268
High Res Magnesium (Testing)	4fzl	1.46	MG 1	551
High Res Magnesium (Testing)	4gyq	1.35	MG 1	1049
High Res Magnesium (Testing)	4h8e	1.3	MG 1	134
High Res Magnesium (Testing)	4hcj	1.12	MG 3	275
High Res Magnesium (Testing)	4hno	0.92	MG 1	427
High Res Magnesium (Testing)	4id4	1.05	MG 1	399
High Res Magnesium (Testing)	4ied	1.5	MG 12	1689
High Res Magnesium (Testing)	4k6o	1.17	MG 16	2379
High Res Magnesium (Testing)	4kr5	1.5	MG 2	721
High Res Magnesium (Testing)	4kxw	0.97	MG 1	864
High Res Magnesium (Testing)	4l57	1.08	MG 2	443
High Res Magnesium (Testing)	4lrt	1.5	MG 2	1364
High Res Magnesium (Testing)	4mkg	1.45	MG 1	321
High Res Magnesium (Testing)	4nqr	1.09	MG 2	1091
High Res Magnesium (Testing)	4pq9	1.2	MG 3	554
High Res Chlorine (Training)	1aa5	0.9	CL 4	41
High Res Chlorine (Training)	1av2	1.4	CL 4	22
High Res Chlorine (Training)	1brt	1.5	CL 1	246
High Res Chlorine (Training)	1c1k	1.45	CL 12	298
High Res Chlorine (Training)	1dg6	1.3	CL 1	226
High Res Chlorine (Training)	1eaq	2.2	CL 4	359
High Res Chlorine (Training)	1g7a	1.2	CL 6	238
High Res Chlorine (Training)	1gut	1.5	CL 9	396
High Res Chlorine (Training)	1gxt	1.25	CL 1	145
High Res Chlorine (Training)	1iwt	1.35	CL 3	306
High Res Chlorine (Training)	1kjq	1.05	CL 4	997
High Res Chlorine (Training)	1kq3	1.5	CL 1	227
High Res Chlorine (Training)	1lri	1.45	CL 1	99
High Res Chlorine (Training)	1lyv	1.36	CL 1	319
High Res Chlorine (Training)	1mj5	0.95	CL 2	499
High Res Chlorine (Training)	1mwq	0.99	CL 6	329
High Res Chlorine (Training)	1nqj	1	CL 2	388
High Res Chlorine (Training)	1nyc	1.4	CL 2	260
High Res Chlorine (Training)	1o1h	1.4	CL 4	931
High Res Chlorine (Training)	1ok0	0.93		93
High Res Chlorine (Training)	1oot	1.38	CL 3	54
High Res Chlorine (Training)	1pfb	1.4	CL 2	147
High Res Chlorine (Training)	1pfe	1.06	CL 1	78
High Res Chlorine (Training)	1r66	1.44	CL 1	273
High Res Chlorine (Training)	1r6j	0.73		237
High Res Chlorine (Training)	1rxi	1.5	CL 1	199
High Res Chlorine (Training)	1sen	2.41		97
High Res Chlorine (Training)	1ufy	0.95	CL 1	132
High Res Chlorine (Training)	1ur1	1.43	CL 1	568
High Res Chlorine (Training)	1v3w	1.5	CL 1	193
High Res Chlorine (Training)	1vly	1.31	CL 1	477
High Res Chlorine (Training)	1vzi	1.15	CL 3	518
High Res Chlorine (Training)	1w23	1.08	CL 4	977
High Res Chlorine (Training)	1w3m	1	CL 9	191
High Res Chlorine (Training)	1wlu	1.45	CL 1	160
High Res Chlorine (Training)	1wvf	1.3	CL 1	801
High Res Chlorine (Training)	1xgk	1.4	CL 5	593
High Res Chlorine (Training)	1xmk	0.97	CL 2	125
High Res Chlorine (Training)	1yj1	1.3	CL 3	226
High Res Chlorine (Training)	1z2u	1.1	CL 6	113
High Res Chlorine (Training)	1z70	1.15	CL 1	546
High Res Chlorine (Training)	1ziz	1.43	CL 1	245
High Res Chlorine (Training)	1zmk	1.1	CL 2	75
High Res Chlorine (Training)	2a53	1.45	CL 1	577
High Res Chlorine (Training)	2abs	1.1	CL 1	421
High Res Chlorine (Training)	2agk	1.29	CL 1	344
High Res Chlorine (Training)	2axw	1.05	CL 1	291
High Res Chlorine (Training)	2b3h	1.1	CL 1	511
High Res Chlorine (Training)	2bfd	1.39	CL 1	601
High Res Chlorine (Training)	2bry	1.45	CL 2	1583
High Res Chlorine (Training)	2bwr	1.5	CL 2	894
High Res Chlorine (Training)	2cc6	1.27	CL 1	86
High Res Chlorine (Training)	2cz9	1.24	CL 1	319
High Res Chlorine (Training)	2d1s	1.3	CL 2	794
High Res Chlorine (Training)	2d8d	1.15	CL 1	329
High Res Chlorine (Training)	2dct	1.4	CL 1	378
High Res Chlorine (Training)	2de8	1.5	CL 1	236
High Res Chlorine (Training)	2e3w	1	CL 3	174
High Res Chlorine (Training)	2f91	1.2	CL 2	343
High Res Chlorine (Training)	2fom	1.5	CL 1	146
High Res Chlorine (Training)	2fs6	1.15		343
High Res Chlorine (Training)	2ftr	1.4	CL 1	273
High Res Chlorine (Training)	2gkr	1.15	CL 1	63
High Res Chlorine (Training)	2heu	1.04	CL 3	2530
High Res Chlorine (Training)	2hiy	1.4	CL 4	1657
High Res Chlorine (Training)	2hox	1.4	CL 4	2667
High Res Chlorine (Training)	2hqk	1.19	CL 1	329
High Res Chlorine (Training)	2iay	1.2	CL 1	191
High Res Chlorine (Training)	2id8	1.27	CL 1	251
High Res Chlorine (Training)	2iqy	1.4	CL 1	402
High Res Chlorine (Training)	2iyv	1.35	CL 1	185
High Res Chlorine (Training)	2izr	1.3	CL 4	474
High Res Chlorine (Training)	2j46	1.13	CL 4	547
High Res Chlorine (Training)	2jfr	0.83	CL 1	493
High Res Chlorine (Training)	2jhq	1.5	CL 1	327
High Res Chlorine (Training)	2jju	1.19	CL 2	342
High Res Chlorine (Training)	2nlv	1.3	CL 4	296
High Res Chlorine (Training)	2nxw	1.5	CL 2	1337
High Res Chlorine (Training)	2o6p	1.5	CL 2	186
High Res Chlorine (Training)	2o7a	0.84	CL 1	274
High Res Chlorine (Training)	2o9s	0.83	CL 1	103
High Res Chlorine (Training)	2p02	1.21	CL 1	500
High Res Chlorine (Training)	2p0n	1.41	CL 2	415
High Res Chlorine (Training)	2p8i	1.4	CL 4	877
High Res Chlorine (Training)	2pa7	1.5	CL 1	389
High Res Chlorine (Training)	2pu3	1.5	CL 2	259
High Res Chlorine (Training)	2q2f	1.5	CL 2	63
High Res Chlorine (Training)	2qjw	1.35	CL 8	767
High Res Chlorine (Training)	2qsk	1	CL 3	117
High Res Chlorine (Training)	2qt6	1.42	CL 3	2124
High Res Chlorine (Training)	2ra6	1.5	CL 9	380
High Res Chlorine (Training)	2rc8	1.45	CL 3	611
High Res Chlorine (Training)	2rfv	1.36	CL 1	382
High Res Chlorine (Training)	2ril	1.26	CL 1	110
High Res Chlorine (Training)	2uuy	1.15	CL 1	510
High Res Chlorine (Training)	2v2h	1.18	CL 3	848
High Res Chlorine (Training)	2vb9	1.5	CL 2	2334
High Res Chlorine (Training)	2vd8	1.47	CL 3	1020
High Res Chlorine (Training)	2vfr	1.1	CL 1	859
High Res Chlorine (Training)	2vq8	1.35	CL 1	159
High Res Chlorine (Training)	2vv6	1.5	CL 4	576
High Res Chlorine (Training)	2vxt	1.49	CL 2	593
High Res Chlorine (Training)	2vyo	1.5	CL 1	154
High Res Chlorine (Training)	2vyx	1.5	CL 4	532
High Res Chlorine (Training)	2w3q	1.34	CL 1	165
High Res Chlorine (Training)	2wfj	0.75	CL 1	298
High Res Chlorine (Training)	2wpz	1.25	CL 2	102
High Res Chlorine (Training)	2wyt	1	CL 2	624
High Res Chlorine (Training)	2wzb	1.47	CL 1	617
High Res Chlorine (Training)	2x5o	1.46	CL 4	535
High Res Chlorine (Training)	2x5x	1.2	CL 6	563
High Res Chlorine (Training)	2xep	1.5	CL 2	722
High Res Chlorine (Training)	2xjp	0.95	CL 1	377
High Res Chlorine (Training)	2xmj	1.04	CL 2	251
High Res Chlorine (Training)	2xpw	1.44	CL 3	284
High Res Chlorine (Training)	2xr6	1.35	CL 3	148
High Res Chlorine (Training)	2xu3	0.9	CL 1	373
High Res Chlorine (Training)	2xzc	1.36	CL 1	779
High Res Chlorine (Training)	2xzk	1.5	CL 2	1095
High Res Chlorine (Training)	2y5p	1.3	CL 3	396
High Res Chlorine (Training)	2y78	0.91	CL 1	273
High Res Chlorine (Training)	2yb6	1.5	CL 1	135
High Res Chlorine (Training)	2yeo	1.08	CL 3	109
High Res Chlorine (Training)	2yhg	1.08	CL 2	424
High Res Chlorine (Training)	2yoi	1.3	CL 1	403
High Res Chlorine (Training)	2yve	1.4	CL 1	322
High Res Chlorine (Training)	3a02	1	CL 1	99
High Res Chlorine (Training)	3akq	0.97	CL 2	361
High Res Chlorine (Training)	3aqj	1.27	CL 2	896
High Res Chlorine (Training)	3b0g	1.25	CL 2	924
High Res Chlorine (Training)	3b0x	1.36	CL 1	551
High Res Chlorine (Training)	3b36	1.5	CL 1	211
High Res Chlorine (Training)	3b72	1.5	CL 2	118
High Res Chlorine (Training)	3bd1	1.4	CL 1	154
High Res Chlorine (Training)	3bgu	1.5	CL 1	172
High Res Chlorine (Training)	3bi1	1.5	CL 1	702
High Res Chlorine (Training)	3bqc	1.5	CL 2	300
High Res Chlorine (Training)	3bt5	1.35	CL 1	126
High Res Chlorine (Training)	3chv	1.45	CL 2	362
High Res Chlorine (Training)	3cz1	1.5	CL 3	280
High Res Chlorine (Training)	3d7j	1.45	CL 3	675
High Res Chlorine (Training)	3dxl	1.3	CL 1	544
High Res Chlorine (Training)	3ex6	1.3	CL 1	491
High Res Chlorine (Training)	3fed	1.29	CL 1	861
High Res Chlorine (Training)	3fgh	1.35	CL 2	54
High Res Chlorine (Training)	3fwk	1.2	CL 1	390
High Res Chlorine (Training)	3g16	1.45	CL 4	353
High Res Chlorine (Training)	3g3k	1.24	CL 4	646
High Res Chlorine (Training)	3g7r	1.38	CL 3	668
High Res Chlorine (Training)	3g9x	0.95	CL 1	493
High Res Chlorine (Training)	3gai	1.48	CL 2	159
High Res Chlorine (Training)	3gr3	1.45	CL 2	495
High Res Chlorine (Training)	3h4x	1.23	CL 1	386
High Res Chlorine (Training)	3hht	1.16	CL 2	519
High Res Chlorine (Training)	3hjb	1.5	CL 25	3743
High Res Chlorine (Training)	3hlx	1.3	CL 2	393
High Res Chlorine (Training)	3hpc	1.47	CL 1	238
High Res Chlorine (Training)	3i0y	1.5	CL 6	535
High Res Chlorine (Training)	3id7	1.3	CL 1	391
High Res Chlorine (Training)	3iql	1.4	CL 2	192
High Res Chlorine (Training)	3iwf	1.4	CL 2	168
High Res Chlorine (Training)	3k1w	1.5	CL 1	627
High Res Chlorine (Training)	3ka8	1.35	CL 7	314
High Res Chlorine (Training)	3kan	1.13	CL 2	486
High Res Chlorine (Training)	3kff	0.96	CL 1	284
High Res Chlorine (Training)	3khf	1.2	CL 1	244
High Res Chlorine (Training)	3ki0	1.29	CL 1	326
High Res Chlorine (Training)	3kyz	1.5	CL 3	149
High Res Chlorine (Training)	3lez	1.25	CL 1	515
High Res Chlorine (Training)	3ll1	0.97	CL 1	130
High Res Chlorine (Training)	3m07	1.4	CL 4	558
High Res Chlorine (Training)	3m1x	1.21	CL 1	166
High Res Chlorine (Training)	3mqd	1.25	CL 1	453
High Res Chlorine (Training)	3mqz	1.3	CL 2	309
High Res Chlorine (Training)	3mst	1.35	CL 5	268
High Res Chlorine (Training)	3mux	1.45	CL 3	546
High Res Chlorine (Training)	3mws	1.08	CL 1	159
High Res Chlorine (Training)	3n08	1.25	CL 4	577
High Res Chlorine (Training)	3n79	1.5	CL 1	111
High Res Chlorine (Training)	3ncq	1.24	CL 1	438
High Res Chlorine (Training)	3ndh	1.3	CL 2	412
High Res Chlorine (Training)	3nvs	1.02	CL 4	628
High Res Chlorine (Training)	3nyq	1.43	CL 2	404
High Res Chlorine (Training)	3o1n	1.03	CL 1	679
High Res Chlorine (Training)	3o3y	1.35	CL 1	28
High Res Chlorine (Training)	3o8m	1.42	CL 4	611
High Res Chlorine (Training)	3oqp	1.22	CL 1	472
High Res Chlorine (Training)	3oru	1.11	CL 1	323
High Res Chlorine (Training)	3pa6	1.5	CL 1	310
High Res Chlorine (Training)	3pfe	1.5	CL 8	502
High Res Chlorine (Training)	3pkb	1.25	CL 1	211
High Res Chlorine (Training)	3pmo	1.3	CL 1	446
High Res Chlorine (Training)	3q2i	1.5	CL 1	268
High Res Chlorine (Training)	3q46	0.95	CL 1	286
High Res Chlorine (Training)	3qr7	0.94	CL 2	454
High Res Chlorine (Training)	3qvp	1.1	CL 1	1296
High Res Chlorine (Training)	3r0n	1.3	CL 1	134
High Res Chlorine (Training)	3r0v	1.38	CL 1	299
High Res Chlorine (Training)	3r3q	1.4	CL 1	122
High Res Chlorine (Training)	3r41	1.05	CL 5	455
High Res Chlorine (Training)	3rcg	0.97		319
High Res Chlorine (Training)	3rl4	1.29	CL 1	293
High Res Chlorine (Training)	3ro3	1.1	CL 5	316
High Res Chlorine (Training)	3ruo	1.5	CL 1	376
High Res Chlorine (Training)	3s1y	1.4	CL 1	425
High Res Chlorine (Training)	3s9x	1.35	CL 1	349
High Res Chlorine (Training)	3sns	1.5	CL 2	99
High Res Chlorine (Training)	3suj	1.34	CL 1	157
High Res Chlorine (Training)	3t6i	1.32	CL 1	372
High Res Chlorine (Training)	3t6l	1.3	CL 1	106
High Res Chlorine (Training)	3t9g	1.5	CL 1	491
High Res Chlorine (Training)	3tnl	1.45	CL 4	1769
High Res Chlorine (Training)	3tpd	1.5	CL 1	366
High Res Chlorine (Training)	3tx6	1.5	CL 1	400
High Res Chlorine (Training)	3u8i	1.1	CL 4	409
High Res Chlorine (Training)	3uc7	1.1	CL 2	103
High Res Chlorine (Training)	3ufe	1.5	CL 2	81
High Res Chlorine (Training)	3ufn	1.45	CL 2	126
High Res Chlorine (Training)	3ui4	0.8	CL 2	178
High Res Chlorine (Training)	3us5	1.38	CL 1	169
High Res Chlorine (Training)	3uue	1.45	CL 1	282
High Res Chlorine (Training)	3uvc	1.3	CL 5	477
High Res Chlorine (Training)	3v4k	1.38	CL 2	493
High Res Chlorine (Training)	3vcn	1.37	CL 2	848
High Res Chlorine (Training)	3vh9	1.29	CL 9	416
High Res Chlorine (Training)	3vig	0.99	CL 1	679
High Res Chlorine (Training)	3vmk	1.48	CL 2	709
High Res Chlorine (Training)	3vrc	1	CL 1	460
High Res Chlorine (Training)	3vwd	1.25	CL 3	235
High Res Chlorine (Training)	3w8d	1.37	CL 1	305
High Res Chlorine (Training)	3wko	1.15	CL 1	340
High Res Chlorine (Training)	3wmy	1.4	CL 1	380
High Res Chlorine (Training)	3wnf	1.45	CL 2	148
High Res Chlorine (Training)	3zfp	1.25	CL 1	184
High Res Chlorine (Training)	3zn4	1.26	CL 1	255
High Res Chlorine (Training)	3zoj	0.88	CL 3	212
High Res Chlorine (Training)	3zoq	1.45	CL 1	484
High Res Chlorine (Training)	3zr8	0.9	CL 2	91
High Res Chlorine (Training)	4a1y	1.2	CL 3	946
High Res Chlorine (Training)	4a30	1.5	CL 1	275
High Res Chlorine (Training)	4ak8	1.4	CL 1	807
High Res Chlorine (Training)	4amm	1.4	CL 1	330
High Res Chlorine (Training)	4aw7	1.33	CL 1	594
High Res Chlorine (Training)	4b4d	1.5	CL 1	237
High Res Chlorine (Training)	4bat	1.3	CL 1	462
High Res Chlorine (Training)	4beu	1.15	CL 1	518
High Res Chlorine (Training)	4bmh	1.5	CL 1	300
High Res Chlorine (Training)	4bqn	1.38	CL 5	1041
High Res Chlorine (Training)	4brc	1.3	CL 3	778
High Res Chlorine (Training)	4c80	1.5	CL 3	1100
High Res Chlorine (Training)	4df0	1.5	CL 1	295
High Res Chlorine (Training)	4e4r	1.44	CL 3	310
High Res Chlorine (Training)	4ea9	0.9		341
High Res Chlorine (Training)	4efi	1.3	CL 1	345
High Res Chlorine (Training)	4eiv	1.37	CL 4	645
High Res Chlorine (Training)	4eoe	1.18	CL 3	315
High Res Chlorine (Training)	4eqb	1.5	CL 2	919
High Res Chlorine (Training)	4eqs	1.5	CL 6	1268
High Res Chlorine (Training)	4evu	1.45	CL 1	135
High Res Chlorine (Training)	4f2e	1.45	CL 1	192
High Res Chlorine (Training)	4fk9	1.06	CL 2	507
High Res Chlorine (Training)	4fkb	1.22	CL 10	1015
High Res Chlorine (Training)	4g9s	0.95		541
High Res Chlorine (Training)	4gbu	1.18	CL 1	646
High Res Chlorine (Training)	4ghg	1.5	CL 3	1643
High Res Chlorine (Training)	4gnr	1	CL 1	546
High Res Chlorine (Training)	4gnv	1.5	CL 4	630
High Res Chlorine (Training)	4gqr	1.2	CL 1	651
High Res Chlorine (Training)	4grn	1.25	CL 12	537
High Res Chlorine (Training)	4gt9	1.39	CL 1	195
High Res Chlorine (Training)	4gvo	1.45	CL 2	801
High Res Chlorine (Training)	4gzc	1.3	CL 1	106
High Res Chlorine (Training)	4h15	1.45	CL 33	889
High Res Chlorine (Training)	4h4n	1.1	CL 1	72
High Res Chlorine (Training)	4h7w	1.1	CL 1	203
High Res Chlorine (Training)	4hbu	1.1	CL 1	312
High Res Chlorine (Training)	4hl1	1.5	CL 2	469
High Res Chlorine (Training)	4hls	1.46	CL 2	181
High Res Chlorine (Training)	4hng	1.5	CL 2	202
High Res Chlorine (Training)	4hnl	1.48	CL 2	403
High Res Chlorine (Training)	4hry	1.5	CL 1	432
High Res Chlorine (Training)	4hs1	0.87	CL 1	98
High Res Chlorine (Training)	4hvk	1.43	CL 1	368
High Res Chlorine (Training)	4i07	1.3	CL 1	427
High Res Chlorine (Training)	4id4	1.05	CL 5	399
High Res Chlorine (Training)	4ifa	1.5	CL 4	464
High Res Chlorine (Training)	4ij5	1.5	CL 1	242
High Res Chlorine (Training)	4inf	1.48	CL 16	2152
High Res Chlorine (Training)	4io2	1.37	CL 4	658
High Res Chlorine (Training)	4iyj	1.37	CL 2	687
High Res Chlorine (Training)	4j8p	1.5	CL 2	193
High Res Chlorine (Training)	4jcc	1.13	CL 1	434
High Res Chlorine (Training)	4jck	1.15	CL 1	249
High Res Chlorine (Training)	4jja	1.3	CL 1	319
High Res Chlorine (Training)	4jk8	1.15	CL 6	672
High Res Chlorine (Training)	4jn7	1.15	CL 5	520
High Res Chlorine (Training)	4k3l	1.5	CL 1	808
High Res Chlorine (Training)	4k6o	1.17	CL 12	2379
High Res Chlorine (Training)	4kem	1.3	CL 6	1220
High Res Chlorine (Training)	4kg7	1.5	CL 1	533
High Res Chlorine (Training)	4kn9	1.4	CL 1	1763
High Res Chlorine (Training)	4l9d	1.1	CL 3	300
High Res Chlorine (Training)	4l9p	1.45	CL 3	778
High Res Chlorine (Training)	4lc6	1.32	CL 1	492
High Res Chlorine (Training)	4ldv	1.45	CL 6	292
High Res Chlorine (Training)	4lgy	1.48	CL 6	1610
High Res Chlorine (Training)	4lxq	1.4	CL 7	1008
High Res Chlorine (Training)	4mai	1.4	CL 1	187
High Res Chlorine (Training)	4mby	1.48	CL 10	2824
High Res Chlorine (Training)	4mij	1.1	CL 3	496
High Res Chlorine (Training)	4mum	1.27	CL 1	266
High Res Chlorine (Training)	4n5w	1.4	CL 4	562
High Res Chlorine (Training)	4n6x	1.05	CL 4	105
High Res Chlorine (Training)	4n9s	1.06	CL 1	468
High Res Chlorine (Training)	4nmw	1.5	CL 1	299
High Res Chlorine (Training)	4nq8	1.5	CL 2	711
High Res Chlorine (Training)	4nyh	1.2	CL 3	831
High Res Chlorine (Training)	4o0c	1.5	CL 2	339
High Res Chlorine (Training)	4o1r	1.4	CL 4	278
High Res Chlorine (Training)	4o36	1.22	CL 5	113
High Res Chlorine (Training)	4o78	1.34	CL 1	227
High Res Chlorine (Training)	4og2	1.1	CL 2	979
High Res Chlorine (Training)	4oh7	1.5	CL 2	710
High Res Chlorine (Training)	4p0c	1.17	CL 2	141
High Res Chlorine (Training)	4p8b	1.3	CL 2	413
High Res Chlorine (Training)	4pux	1.43	CL 5	196
High Res Chlorine (Training)	4pvk	1.3	CL 1	601
High Res Chlorine (Training)	4pw0	1.48	CL 6	369
High Res Chlorine (Training)	4pxy	1.5	CL 6	544
High Res Chlorine (Training)	4q7q	1.45	CL 2	460
High Res Chlorine (Testing)	1a7s	1.11	CL 1	323
High Res Chlorine (Testing)	1byz	0.9	CL 1	30
High Res Chlorine (Testing)	1e+58	1.25	CL 1	425
High Res Chlorine (Testing)	1g4i	0.97	CL 1	228
High Res Chlorine (Testing)	1ga1	1.4	CL 1	422
High Res Chlorine (Testing)	1hzj	1.5	CL 3	931
High Res Chlorine (Testing)	1ikp	1.4	CL 2	540
High Res Chlorine (Testing)	1k5c	0.96	CL 1	504
High Res Chlorine (Testing)	1ltz	1.4	CL 1	344
High Res Chlorine (Testing)	1rkq	1.4	CL 2	618
High Res Chlorine (Testing)	1sho	1.09	CL 2	108
High Res Chlorine (Testing)	1so7	1.49	CL 1	296
High Res Chlorine (Testing)	1sx7	1.06	CL 4	305
High Res Chlorine (Testing)	1szd	1.5	CL 1	340
High Res Chlorine (Testing)	1t61	1.5	CL 6	673
High Res Chlorine (Testing)	1w5u	1.15	CL 3	31
High Res Chlorine (Testing)	1w7c	1.23	CL 5	1046
High Res Chlorine (Testing)	1wl8	1.45	CL 1	211
High Res Chlorine (Testing)	2a2a	1.47	CL 3	1371
High Res Chlorine (Testing)	2al1	1.5	CL 1	705
High Res Chlorine (Testing)	2anv	1.04	CL 1	429
High Res Chlorine (Testing)	2au7	1.05	CL 3	215
High Res Chlorine (Testing)	2bjd	1.16	CL 1	291
High Res Chlorine (Testing)	2bu3	1.4	CL 2	388
High Res Chlorine (Testing)	2cf7	1.5	CL 2	2048
High Res Chlorine (Testing)	2dpq	1.2	CL 1	65
High Res Chlorine (Testing)	2e4t	0.96	CL 1	574
High Res Chlorine (Testing)	2ecs	1.4	CL 1	161
High Res Chlorine (Testing)	2eht	1.4	CL 1	128
High Res Chlorine (Testing)	2f46	1.41	CL 2	407
High Res Chlorine (Testing)	2fvv	1.25	CL 1	189
High Res Chlorine (Testing)	2fyq	1.5	CL 2	293
High Res Chlorine (Testing)	2gf3	1.3	CL 2	992
High Res Chlorine (Testing)	2hsa	1.45	CL 1	503
High Res Chlorine (Testing)	2i24	1.35	CL 1	155
High Res Chlorine (Testing)	2i3d	1.5	CL 5	503
High Res Chlorine (Testing)	2nns	1.03	CL 1	364
High Res Chlorine (Testing)	2nrt	1.5	CL 5	206
High Res Chlorine (Testing)	2nt4	1.02	CL 1	246
High Res Chlorine (Testing)	2o1q	1.5	CL 1	198
High Res Chlorine (Testing)	2oa9	1.5	CL 2	288
High Res Chlorine (Testing)	2odi	1.45	CL 2	643
High Res Chlorine (Testing)	2p9w	1.35	CL 1	396
High Res Chlorine (Testing)	2pfh	0.85		351
High Res Chlorine (Testing)	2pgo	1.26	CL 2	1211
High Res Chlorine (Testing)	2pkt	1.5	CL 1	105
High Res Chlorine (Testing)	2pq7	1.45	CL 1	148
High Res Chlorine (Testing)	2pyx	1.5	CL 1	1573
High Res Chlorine (Testing)	2q3g	1.11	CL 1	257
High Res Chlorine (Testing)	2q3i	1.5	CL 1	154
High Res Chlorine (Testing)	2q9o	1.3	CL 2	1443
High Res Chlorine (Testing)	2qa9	1.18	CL 2	262
High Res Chlorine (Testing)	2qdy	1.3	CL 4	582
High Res Chlorine (Testing)	2qmo	1.47	CL 2	326
High Res Chlorine (Testing)	2qnl	1.5	CL 2	250
High Res Chlorine (Testing)	2qvb	1.19	CL 2	669
High Res Chlorine (Testing)	2r8e	1.3	CL 4	2232
High Res Chlorine (Testing)	2ux7	1.3	CL 1	118
High Res Chlorine (Testing)	2uzc	1.5	CL 6	460
High Res Chlorine (Testing)	2v1q	1.2	CL 1	194
High Res Chlorine (Testing)	2v9v	1.1	CL 4	281
High Res Chlorine (Testing)	2vji	1.38	CL 1	935
High Res Chlorine (Testing)	2w20	1.49	CL 3	1025
High Res Chlorine (Testing)	2wq0	1.12	CL 3	64
High Res Chlorine (Testing)	2x8s	1.41	CL 3	691
High Res Chlorine (Testing)	2xbp	1.2	CL 1	174
High Res Chlorine (Testing)	2xiw	1.5	CL 1	182
High Res Chlorine (Testing)	2yd6	1.35	CL 1	254
High Res Chlorine (Testing)	3a6r	1.2	CL 3	896
High Res Chlorine (Testing)	3ago	0.99	CL 1	98
High Res Chlorine (Testing)	3ap9	1.33	CL 3	223
High Res Chlorine (Testing)	3bhd	1.5	CL 2	225
High Res Chlorine (Testing)	3bhy	1.24	CL 1	299
High Res Chlorine (Testing)	3bwx	1.5	CL 2	336
High Res Chlorine (Testing)	3bwz	1.2	CL 3	361
High Res Chlorine (Testing)	3c8l	1.22	CL 2	242
High Res Chlorine (Testing)	3clm	1.14	CL 1	436
High Res Chlorine (Testing)	3d1p	0.98	CL 1	235
High Res Chlorine (Testing)	3d32	1.3	CL 8	301
High Res Chlorine (Testing)	3daq	1.45	CL 4	1795
High Res Chlorine (Testing)	3dfj	1.45	CL 2	408
High Res Chlorine (Testing)	3e8m	1.1	CL 5	1087
High Res Chlorine (Testing)	3ecg	1.18	CL 9	203
High Res Chlorine (Testing)	3eix	1.35	CL 1	494
High Res Chlorine (Testing)	3f03	1.34		653
High Res Chlorine (Testing)	3gba	1.35	CL 2	1441
High Res Chlorine (Testing)	3gfa	1.35	CL 2	341
High Res Chlorine (Testing)	3go5	1.4	CL 1	610
High Res Chlorine (Testing)	3gxh	1.4	CL 3	329
High Res Chlorine (Testing)	3h7c	1.5	CL 2	352
High Res Chlorine (Testing)	3hup	1.37	CL 5	285
High Res Chlorine (Testing)	3igs	1.5	CL 2	846
High Res Chlorine (Testing)	3ip0	0.89	CL 3	283
High Res Chlorine (Testing)	3iqu	1.05	CL 1	492
High Res Chlorine (Testing)	3ir4	1.2	CL 1	396
High Res Chlorine (Testing)	3is3	1.48	CL 2	296
High Res Chlorine (Testing)	3iv0	1.35	CL 1	599
High Res Chlorine (Testing)	3jq0	1.13		805
High Res Chlorine (Testing)	3ju4	0.98	CL 5	1616
High Res Chlorine (Testing)	3k6m	1.5	CL 2	1581
High Res Chlorine (Testing)	3keo	1.5	CL 1	544
High Res Chlorine (Testing)	3kgy	1.5	CL 2	566
High Res Chlorine (Testing)	3kkg	1.4	CL 1	202
High Res Chlorine (Testing)	3kut	1.5	CL 2	176
High Res Chlorine (Testing)	3kwe	1.1	CL 2	192
High Res Chlorine (Testing)	3kwu	1.37	CL 2	153
High Res Chlorine (Testing)	3lk7	1.5	CL 1	401
High Res Chlorine (Testing)	3m6w	1.29	CL 1	856
High Res Chlorine (Testing)	3m6z	1.4	CL 2	567
High Res Chlorine (Testing)	3mdq	1.5	CL 2	344
High Res Chlorine (Testing)	3myx	1.3	CL 2	748
High Res Chlorine (Testing)	3no2	1.35	CL 1	363
High Res Chlorine (Testing)	3o9z	1.45	CL 4	1216
High Res Chlorine (Testing)	3ofg	1.37	CL 4	223
High Res Chlorine (Testing)	3oox	1.44	CL 1	835
High Res Chlorine (Testing)	3oyv	1.25	CL 1	500
High Res Chlorine (Testing)	3pmc	1.49	CL 3	350
High Res Chlorine (Testing)	3qoo	1.25	CL 4	101
High Res Chlorine (Testing)	3qu5	1.24	CL 5	763
High Res Chlorine (Testing)	3r0l	1.35	CL 1	265
High Res Chlorine (Testing)	3r68	1.3	CL 5	116
High Res Chlorine (Testing)	3r6t	1.2	CL 3	313
High Res Chlorine (Testing)	3rjt	1.5	CL 2	549
High Res Chlorine (Testing)	3ro8	1.34	CL 1	3312
High Res Chlorine (Testing)	3ssh	1.28	CL 2	326
High Res Chlorine (Testing)	3tj4	1.5	CL 2	957
High Res Chlorine (Testing)	3u3g	1.4	CL 2	904
High Res Chlorine (Testing)	3u8o	1.28	CL 1	436
High Res Chlorine (Testing)	3u9w	1.25	CL 2	811
High Res Chlorine (Testing)	3ua7	1.5	CL 1	173
High Res Chlorine (Testing)	3v3w	1.4	CL 1	427
High Res Chlorine (Testing)	3vto	1.44	CL 2	578
High Res Chlorine (Testing)	3wkg	1.47	CL 1	611
High Res Chlorine (Testing)	3znv	1.3	CL 1	333
High Res Chlorine (Testing)	4af8	1.4	CL 2	292
High Res Chlorine (Testing)	4ate	1.1	CL 1	450
High Res Chlorine (Testing)	4awe	1.4	CL 1	523
High Res Chlorine (Testing)	4b41	1.19	CL 4	294
High Res Chlorine (Testing)	4b4u	1.45	CL 5	740
High Res Chlorine (Testing)	4bf5	1.45	CL 23	931
High Res Chlorine (Testing)	4bgu	1.49	CL 71	1814
High Res Chlorine (Testing)	4c9x	1.2	CL 1	230
High Res Chlorine (Testing)	4cb5	1.5	CL 3	73
High Res Chlorine (Testing)	4chi	1.27	CL 4	958
High Res Chlorine (Testing)	4dq6	1.5	CL 3	1032
High Res Chlorine (Testing)	4e9x	1.14	CL 1	866
High Res Chlorine (Testing)	4eif	1.04	CL 4	136
High Res Chlorine (Testing)	4eih	1.2	CL 1	100
High Res Chlorine (Testing)	4eu9	1.48	CL 4	1326
High Res Chlorine (Testing)	4ezi	1.15	CL 1	533
High Res Chlorine (Testing)	4f2f	1.45	CL 1	123
High Res Chlorine (Testing)	4fb2	1.37	CL 4	1807
High Res Chlorine (Testing)	4fn7	1.25	CL 1	1015
High Res Chlorine (Testing)	4fzl	1.46	CL 2	551
High Res Chlorine (Testing)	4gci	1.5	CL 1	490
High Res Chlorine (Testing)	4gkb	1.5	CL 6	1042
High Res Chlorine (Testing)	4gof	1.35	CL 1	81
High Res Chlorine (Testing)	4gwb	1.2	CL 1	215
High Res Chlorine (Testing)	4gxw	1.3	CL 2	1306
High Res Chlorine (Testing)	4h3u	1.15	CL 5	383
High Res Chlorine (Testing)	4hcj	1.12	CL 1	275
High Res Chlorine (Testing)	4hdk	1.5	CL 1	501
High Res Chlorine (Testing)	4hen	0.93	CL 4	660
High Res Chlorine (Testing)	4ht3	1.3	CL 7	762
High Res Chlorine (Testing)	4hzr	1.31	CL 1	496
High Res Chlorine (Testing)	4i62	1.05	CL 2	280
High Res Chlorine (Testing)	4ied	1.5	CL 1	1689
High Res Chlorine (Testing)	4igv	1.5	CL 3	177
High Res Chlorine (Testing)	4ihz	1.5	CL 2	394
High Res Chlorine (Testing)	4inc	1.19	CL 1	332
High Res Chlorine (Testing)	4iqi	1.5	CL 2	549
High Res Chlorine (Testing)	4j5r	1.25	CL 3	558
High Res Chlorine (Testing)	4jbb	1.48	CL 1	293
High Res Chlorine (Testing)	4jll	1.36	CL 1	197
High Res Chlorine (Testing)	4kr5	1.5	CL 4	721
High Res Chlorine (Testing)	4l2i	1.45	CL 1	515
High Res Chlorine (Testing)	4ler	1.42	CL 3	535
High Res Chlorine (Testing)	4lfs	0.97		75
High Res Chlorine (Testing)	4lpq	1.37	CL 4	272
High Res Chlorine (Testing)	4m3s	1.3	CL 4	306
High Res Chlorine (Testing)	4mov	1.45	CL 2	621
High Res Chlorine (Testing)	4mva	1.43		725
High Res Chlorine (Testing)	4mx6	1.1	CL 2	418
High Res Chlorine (Testing)	4n7i	1.4	CL 1	203
High Res Chlorine (Testing)	4nn3	1.4	CL 1	432
High Res Chlorine (Testing)	4nsv	0.9	CL 1	898
High Res Chlorine (Testing)	4nx4	1.5	CL 1	131
High Res Chlorine (Testing)	4o3c	1.5	CL 1	269
High Res Chlorine (Testing)	4oh0	1.27	CL 1	317
High Res Chlorine (Testing)	4pf8	1.5	CL 2	766
High Res Chlorine (Testing)	4pz0	1.25	CL 1	317
High Res Chlorine (Testing)	4q6t	1.4	CL 1	385
High Res Potassium (Training)	1c7j	1.6	K 1	270
High Res Potassium (Training)	1doi	1.93	K 6	237
High Res Potassium (Training)	1elu	1.55	K 2	752
High Res Potassium (Training)	1eu3	1.68	K 1	416
High Res Potassium (Training)	1fqe	1.8	K 1	442
High Res Potassium (Training)	1ijv	1.2	K 1	176
High Res Potassium (Training)	1jf8	1.12	K 1	220
High Res Potassium (Training)	1keq	1.87	K 1	471
High Res Potassium (Training)	1kp8	2	K 16	2541
High Res Potassium (Training)	1m40	0.85		306
High Res Potassium (Training)	1m5h	2	K 24	1794
High Res Potassium (Training)	1me8	1.9	K 1	201
High Res Potassium (Training)	1nhi	2	K 1	184
High Res Potassium (Training)	1nki	0.95	K 2	419
High Res Potassium (Training)	1pkx	1.9	K 4	977
High Res Potassium (Training)	1pr9	1.96	K 2	172
High Res Potassium (Training)	1q11	1.6	K 1	348
High Res Potassium (Training)	1rb6	1.8	K 2	136
High Res Potassium (Training)	1rhc	1.8	K 1	146
High Res Potassium (Training)	1rtx	1.63	K 1	79
High Res Potassium (Training)	1rxy	1.7	K 1	412
High Res Potassium (Training)	1t2n	1.8	K 1	192
High Res Potassium (Training)	1t61	1.5	K 6	673
High Res Potassium (Training)	1thz	1.8	K 2	748
High Res Potassium (Training)	1u5p	2	K 1	272
High Res Potassium (Training)	1v3z	1.72	K 2	178
High Res Potassium (Training)	1vbw	0.93	K 1	140
High Res Potassium (Training)	1vph	1.76	K 4	286
High Res Potassium (Training)	1w5p	1.55	K 2	531
High Res Potassium (Training)	1w85	2	K 4	1733
High Res Potassium (Training)	1wcf	1.54	K 2	279
High Res Potassium (Training)	1xky	1.94	K 10	1748
High Res Potassium (Training)	1y1n	1.51	K 1	329
High Res Potassium (Training)	1ynf	1.89	K 6	1402
High Res Potassium (Training)	1zc9	2	K 1	291
High Res Potassium (Training)	1zl0	1.1	K 2	1031
High Res Potassium (Training)	1zpv	1.9	K 1	191
High Res Potassium (Training)	1zs7	1.85	K 1	246
High Res Potassium (Training)	1zz1	1.57	K 8	1450
High Res Potassium (Training)	2a6v	1.52	K 2	424
High Res Potassium (Training)	2aj7	1.67	K 1	399
High Res Potassium (Training)	2al1	1.5	K 2	705
High Res Potassium (Training)	2apo	1.95	K 2	175
High Res Potassium (Training)	2b3h	1.1	K 1	511
High Res Potassium (Training)	2b4v	1.75	K 1	520
High Res Potassium (Training)	2bfd	1.39	K 2	601
High Res Potassium (Training)	2c92	1.58	K 13	667
High Res Potassium (Training)	2cvi	1.5	K 2	166
High Res Potassium (Training)	2czl	1.55	K 1	316
High Res Potassium (Training)	2dwu	1.53	K 3	1167
High Res Potassium (Training)	2ffy	1.07	K 2	1006
High Res Potassium (Training)	2fpm	1.9	K 3	100
High Res Potassium (Training)	2fpq	1.65	K 1	375
High Res Potassium (Training)	2fzw	1.84	K 2	1021
High Res Potassium (Training)	2g50	1.65	K 8	4794
High Res Potassium (Training)	2gj8	1.7	K 4	585
High Res Potassium (Training)	2h88	1.7	K 4	2030
High Res Potassium (Training)	2ib8	1.85	K 4	1033
High Res Potassium (Training)	2ix4	1.95	K 2	489
High Res Potassium (Training)	2j41	1.9	K 3	471
High Res Potassium (Training)	2jbz	1.62	K 1	183
High Res Potassium (Training)	2p74	0.88		882
High Res Potassium (Training)	2pmu	1.78	K 3	489
High Res Potassium (Training)	2pur	1.7	K 2	711
High Res Potassium (Training)	2q5b	1.45	K 5	268
High Res Potassium (Training)	2q8g	1.9	K 1	315
High Res Potassium (Training)	2qv6	2	K 4	193
High Res Potassium (Training)	2rdg	1.6	K 3	350
High Res Potassium (Training)	2rky	1.8	K 1	234
High Res Potassium (Training)	2vkp	1.9	K 1	174
High Res Potassium (Training)	2vqm	1.7	K 2	360
High Res Potassium (Training)	2w3b	1.25	K 2	569
High Res Potassium (Training)	2xex	1.9	K 2	509
High Res Potassium (Training)	2xtl	1.75	K 3	895
High Res Potassium (Training)	2y4o	1.9	K 2	860
High Res Potassium (Training)	2zwu	1.3	K 1	759
High Res Potassium (Training)	3act	1.85	K 2	2202
High Res Potassium (Training)	3ahs	1.32		399
High Res Potassium (Training)	3atv	1.58	K 1	430
High Res Potassium (Training)	3b0g	1.25	K 1	924
High Res Potassium (Training)	3b3c	1.46	K 1	278
High Res Potassium (Training)	3ch3	1.79	K 1	185
High Res Potassium (Training)	3cl5	1.8	K 1	281
High Res Potassium (Training)	3e+60	1.95	K 2	779
High Res Potassium (Training)	3e9c	2	K 2	483
High Res Potassium (Training)	3f8v	1.08	K 1	225
High Res Potassium (Training)	3gko	1.6	K 2	478
High Res Potassium (Training)	3gvf	1.75	K 1	133
High Res Potassium (Training)	3h8g	1.5	K 6	2974
High Res Potassium (Training)	3hog	1.85	K 1	163
High Res Potassium (Training)	3hqn	2	K 4	734
High Res Potassium (Training)	3ic3	1.8	K 1	355
High Res Potassium (Training)	3irp	1.5	K 5	526
High Res Potassium (Training)	3jsr	1.8	K 1	135
High Res Potassium (Training)	3kfn	1.77	K 2	201
High Res Potassium (Training)	3l27	1.95	K 2	329
High Res Potassium (Training)	3l5k	2	K 1	217
High Res Potassium (Training)	3l8d	1.7	K 1	136
High Res Potassium (Training)	3ldc	1.45	K 5	52
High Res Potassium (Training)	3llp	1.8	K 2	661
High Res Potassium (Training)	3lm7	1.9	K 1	720
High Res Potassium (Training)	3md7	1.27	K 1	340
High Res Potassium (Training)	3mlb	1.8	K 2	336
High Res Potassium (Training)	3nkq	1.7	K 1	696
High Res Potassium (Training)	3nr6	1.96	K 1	66
High Res Potassium (Training)	3o0d	1.7	K 7	1653
High Res Potassium (Training)	3osd	1.8	K 2	388
High Res Potassium (Training)	3p1f	1.63	K 2	262
High Res Potassium (Training)	3pi7	1.71	K 1	288
High Res Potassium (Training)	3pot	1.2	K 1	2556
High Res Potassium (Training)	3pp9	1.6	K 2	331
High Res Potassium (Training)	3qc5	1.4	K 1	385
High Res Potassium (Training)	3qhd	1.7	K 1	383
High Res Potassium (Training)	3qxz	1.35	K 4	809
High Res Potassium (Training)	3r6h	1.75	K 1	266
High Res Potassium (Training)	3r9b	1.89	K 3	703
High Res Potassium (Training)	3rde	1.89	K 2	1274
High Res Potassium (Training)	3ss6	1.7	K 3	993
High Res Potassium (Training)	3ss7	1.55	K 1	656
High Res Potassium (Training)	3sza	1.48	K 4	1080
High Res Potassium (Training)	3tr1	2	K 1	276
High Res Potassium (Training)	3umo	1.7	K 2	568
High Res Potassium (Training)	3veh	2	K 2	981
High Res Potassium (Training)	3vgm	1.84	K 1	253
High Res Potassium (Training)	3vux	1.7	K 3	321
High Res Potassium (Training)	3wlv	1.75	K 2	1015
High Res Potassium (Training)	3zcg	1.49	K 1	318
High Res Potassium (Training)	3zd9	2	K 1	100
High Res Potassium (Training)	3zdb	1.47	K 1	203
High Res Potassium (Training)	3zdc	1.53	K 1	159
High Res Potassium (Training)	3zdd	1.5	K 1	220
High Res Potassium (Training)	3zn2	1.8	K 1	297
High Res Potassium (Training)	4aw7	1.33	K 2	594
High Res Potassium (Training)	4bgb	1.34	K 3	519
High Res Potassium (Training)	4bva	1.75	K 2	538
High Res Potassium (Training)	4byz	1.55	K 5	189
High Res Potassium (Training)	4c13	1.9	K 1	213
High Res Potassium (Training)	4chi	1.27	K 2	958
High Res Potassium (Training)	4dgh	1.9	K 1	99
High Res Potassium (Training)	4doo	1.9	K 2	470
High Res Potassium (Training)	40	1.96	K 1	118
High Res Potassium (Training)	4e6k	2	K 3	1062
High Res Potassium (Training)	4edj	1.9	K 1	228
High Res Potassium (Training)	4efp	1.33	K 2	551
High Res Potassium (Training)	4ert	1.95	K 1	118
High Res Potassium (Training)	4es8	1.58	K 1	978
High Res Potassium (Training)	4esk	1.76	K 1	229
High Res Potassium (Training)	4eyv	1.97	K 4	498
High Res Potassium (Training)	4f7i	2	K 7	440
High Res Potassium (Training)	4fmw	1.99	K 1	134
High Res Potassium (Training)	4g9p	1.5	K 1	455
High Res Potassium (Training)	4gmk	1.72	K 2	260
High Res Potassium (Training)	4gym	1.56	K 1	219
High Res Potassium (Training)	4h1t	1.92	K 1	1230
High Res Potassium (Training)	4h5i	1.35	K 4	428
High Res Potassium (Training)	4hbw	1.69	K 1	170
High Res Potassium (Training)	4in9	1.55	K 1	202
High Res Potassium (Training)	4iq0	2	K 5	904
High Res Potassium (Training)	4iu6	1.9	K 1	276
High Res Potassium (Training)	4j6c	1.9	K 2	694
High Res Potassium (Training)	4jdn	2	K 1	305
High Res Potassium (Training)	4k05	1.65	K 3	1150
High Res Potassium (Training)	4kal	1.5	K 2	552
High Res Potassium (Training)	4kax	1.85	K 1	426
High Res Potassium (Training)	4kct	1.95	K 2	781
High Res Potassium (Training)	4kgd	1.06	K 1	1699
High Res Potassium (Training)	4kmy	1.8	K 1	164
High Res Potassium (Training)	4l6a	1.4	K 1	309
High Res Potassium (Training)	4lgn	1.82	K 3	1083
High Res Potassium (Training)	4lz1	1.65	K 1	229
High Res Potassium (Training)	4m3p	1.9	K 4	644
High Res Potassium (Training)	4ma9	1.82	K 3	495
High Res Potassium (Training)	4mbg	1.74	K 1	700
High Res Potassium (Training)	4mh5	1.65	K 2	291
High Res Potassium (Training)	4n8n	1.87	K 2	477
High Res Potassium (Training)	4nai	1.5	K 14	160
High Res Potassium (Training)	4ndi	1.9	K 2	677
High Res Potassium (Training)	4nea	1.9	K 16	1963
High Res Potassium (Training)	4nmc	2.56	K 2	1122
High Res Potassium (Training)	4o5f	1.55	K 2	510
High Res Potassium (Training)	4ocm	1.99	K 1	196
High Res Potassium (Training)	4oz1	1.74	K 1	301
High Res Potassium (Testing)	1beu	1.9	K 1	327
High Res Potassium (Testing)	1eex	1.69	K 4	1872
High Res Potassium (Testing)	1n0x	1.75	K 1	725
High Res Potassium (Testing)	1obf	1.7	K 2	501
High Res Potassium (Testing)	1ooy	1.67	K 4	975
High Res Potassium (Testing)	1rm6	1.6	K 1	2134
High Res Potassium (Testing)	1rrv	2.08	K 2	500
High Res Potassium (Testing)	1wxx	1.8	K 4	1105
High Res Potassium (Testing)	1xgk	1.4	K 4	593
High Res Potassium (Testing)	1zcz	1.87	K 2	636
High Res Potassium (Testing)	2as4	1.3		370
High Res Potassium (Testing)	2asc	1.1	K 1	75
High Res Potassium (Testing)	2b5w	1.6	K 5	675
High Res Potassium (Testing)	2cz8	1.25	K 4	602
High Res Potassium (Testing)	2ez1	1.9	K 2	902
High Res Potassium (Testing)	2fhk	2	K 18	474
High Res Potassium (Testing)	2ghs	1.55	K 1	372
High Res Potassium (Testing)	2h5f	1.9	K 2	284
High Res Potassium (Testing)	2h8d	1.81	K 2	378
High Res Potassium (Testing)	2ih3	1.72	K 7	266
High Res Potassium (Testing)	2j0a	1.8	K 1	85
High Res Potassium (Testing)	2j7p	1.97	K 2	554
High Res Potassium (Testing)	2jg3	1.9	K 2	680
High Res Potassium (Testing)	2o8l	1.5	K 1	152
High Res Potassium (Testing)	2qyo	1.95	K 13	186
High Res Potassium (Testing)	2vxy	1.7	K 1	317
High Res Potassium (Testing)	2xpt	1.78	K 2	173
High Res Potassium (Testing)	3a1m	2	K 2	377
High Res Potassium (Testing)	3bof	1.7	K 2	411
High Res Potassium (Testing)	3bwm	1.99	K 1	110
High Res Potassium (Testing)	3c10	2	K 6	459
High Res Potassium (Testing)	3c33	1.72	K 3	549
High Res Potassium (Testing)	3000000000000000	2	K 4	752
High Res Potassium (Testing)	3e3s	1.73	K 4	262
High Res Potassium (Testing)	3ew8	1.8	K 2	251
High Res Potassium (Testing)	3exe	1.98	K 4	2316
High Res Potassium (Testing)	3fd5	1.9	K 2	514
High Res Potassium (Testing)	3fn2	2	K 1	154
High Res Potassium (Testing)	3gah	1.17	K 1	209
High Res Potassium (Testing)	3h7c	1.5	K 1	352
High Res Potassium (Testing)	3hc1	1.9	K 1	162
High Res Potassium (Testing)	3hfw	1.92	K 1	130
High Res Potassium (Testing)	3i6t	1.9	K 4	966
High Res Potassium (Testing)	3ibm	2	K 2	166
High Res Potassium (Testing)	3ifd	1.9	K 1	14
High Res Potassium (Testing)	3iv3	1.75	K 2	362
High Res Potassium (Testing)	3jzp	1.74	K 1	123
High Res Potassium (Testing)	3k13	2	K 2	684
High Res Potassium (Testing)	3mio	1.8	K 2	369
High Res Potassium (Testing)	3od9	1.41	K 2	534
High Res Potassium (Testing)	3ouf	1.55	K 9	72
High Res Potassium (Testing)	3oyt	1.84	K 2	631
High Res Potassium (Testing)	3oyz	1.95	K 3	176
High Res Potassium (Testing)	3p1v	1.93	K 2	748
High Res Potassium (Testing)	3phc	1.99	K 3	312
High Res Potassium (Testing)	3qla	1.6	K 1	471
High Res Potassium (Testing)	3riv	1.76	K 2	443
High Res Potassium (Testing)	3s5o	1.97	K 1	211
High Res Potassium (Testing)	3s7k	1.9	K 2	384
High Res Potassium (Testing)	3s83	1.34	K 2	305
High Res Potassium (Testing)	3tqq	2	K 1	273
High Res Potassium (Testing)	3u81	1.13	K 1	344
High Res Potassium (Testing)	3v7p	1.35	K 1	225
High Res Potassium (Testing)	3v7q	1.5	K 2	246
High Res Potassium (Testing)	3ven	1.37	K 3	683
High Res Potassium (Testing)	3vfl	1.91	K 4	237
High Res Potassium (Testing)	3vhv	1.35	K 1	270
High Res Potassium (Testing)	3zda	1.5	K 1	243
High Res Potassium (Testing)	4a3u	1.7	K 2	512
High Res Potassium (Testing)	4apx	1.65	K 1	823
High Res Potassium (Testing)	4bgu	1.49	K 23	1814
High Res Potassium (Testing)	4bh5	1.57	K 1	389
High Res Potassium (Testing)	4bi3	1.85	K 3	300
High Res Potassium (Testing)	4bz7	1.65	K 8	1171
High Res Potassium (Testing)	4c1l	1.8	K 2	422
High Res Potassium (Testing)	4c72	1.5	K 2	911
High Res Potassium (Testing)	4cfs	1.95	K 4	638
High Res Potassium (Testing)	4cn0	1.75	K 1	112
High Res Potassium (Testing)	4dgr	1.55	K 1	413
High Res Potassium (Testing)	4e2g	1.86	K 2	658
High Res Potassium (Testing)	4eei	1.92	K 3	601
High Res Potassium (Testing)	4etm	1.6	K 2	443
High Res Potassium (Testing)	4evy	1.77	K 2	219
High Res Potassium (Testing)	4g38	1.56	K 1	564
High Res Potassium (Testing)	4h5b	2	K 1	213
High Res Potassium (Testing)	4ia6	1.78	K 2	1347
High Res Potassium (Testing)	4ib1	1.63	K 2	352
High Res Potassium (Testing)	4iil	1.3	K 1	350
High Res Potassium (Testing)	4jpf	1.67	K 1	371
High Res Potassium (Testing)	4km7	1.8	K 2	440
High Res Potassium (Testing)	4kyu	1.7	K 3	370
High Res Potassium (Testing)	4ls6	1.56	K 2	922
High Res Potassium (Testing)	4mlz	1.72	K 3	603
High Res Potassium (Testing)	4ndf	1.94	K 1	543
High Res Potassium (Testing)	4oqj	1.9	K 1	573
High Res Potassium (Testing)	4q0o	1.83	K 1	82
High Res Calcium (Training)	1c7k	0.92	CA 1	116
High Res Calcium (Training)	1cru	1.5	CA 6	891
High Res Calcium (Training)	1e+29	1.21	CA 3	214
High Res Calcium (Training)	1f8e	1.4	CA 2	371
High Res Calcium (Training)	1g4i	0.97	CA 1	228
High Res Calcium (Training)	1ga6	1	CA 1	466
High Res Calcium (Training)	1gk9	1.3	CA 1	908
High Res Calcium (Training)	1gwu	1.31	CA 2	534
High Res Calcium (Training)	1h5v	1.1	CA 9	449
High Res Calcium (Training)	1hdh	1.3	CA 2	810
High Res Calcium (Training)	1hj8	1	CA 1	228
High Res Calcium (Training)	1hn4	1.45	CA 2	294
High Res Calcium (Training)	1ht6	1.5	CA 3	809
High Res Calcium (Training)	1hyo	1.3	CA 2	834
High Res Calcium (Training)	1i0v	1.23	CA 1	116
High Res Calcium (Training)	1i40	1.1	CA 5	216
High Res Calcium (Training)	1i52	1.5	CA 1	328
High Res Calcium (Training)	1i76	1.2	CA 2	271
High Res Calcium (Training)	1jx6	1.45	CA 1	332
High Res Calcium (Training)	1k3i	1.4	CA 2	684
High Res Calcium (Training)	1kb0	1.44	CA 1	1011
High Res Calcium (Training)	1l6r	1.35	CA 5	715
High Res Calcium (Training)	1nzi	1.5	CA 2	288
High Res Calcium (Training)	1o4y	1.48	CA 1	355
High Res Calcium (Training)	1o6v	1.5	CA 2	1540
High Res Calcium (Training)	1ocn	1.31	CA 2	503
High Res Calcium (Training)	1od3	1	CA 1	273
High Res Calcium (Training)	1oh4	1.35	CA 1	182
High Res Calcium (Training)	1pa2	1.43	CA 2	471
High Res Calcium (Training)	1pmh	1.06	CA 1	279
High Res Calcium (Training)	1pwb	1.4	CA 9	506
High Res Calcium (Training)	1q6z	1	CA 3	588
High Res Calcium (Training)	1qh4	1.41	CA 1	1467
High Res Calcium (Training)	1qx2	1.44	CA 4	213
High Res Calcium (Training)	1r0r	1.1	CA 2	405
High Res Calcium (Training)	1rro	1.3	CA 4	103
High Res Calcium (Training)	1t61	1.5	CA 2	673
High Res Calcium (Training)	1to2	1.3	CA 1	449
High Res Calcium (Training)	1uha	1.5	CA 1	80
High Res Calcium (Training)	1uow	1.04	CA 2	184
High Res Calcium (Training)	1uv4	1.5	CA 2	302
High Res Calcium (Training)	1uww	1.4	CA 6	312
High Res Calcium (Training)	1uyy	1.47	CA 4	299
High Res Calcium (Training)	1uzv	1	CA 8	682
High Res Calcium (Training)	1v3w	1.5	CA 4	193
High Res Calcium (Training)	1vly	1.31	CA 1	477
High Res Calcium (Training)	1w0n	0.8	CA 1	206
High Res Calcium (Training)	1w32	1.2	CA 1	1028
High Res Calcium (Training)	1w3m	1	CA 25	191
High Res Calcium (Training)	1w6s	1.23	CA 2	1437
High Res Calcium (Training)	1wmd	1.3	CA 3	455
High Res Calcium (Training)	1x9d	1.41	CA 1	374
High Res Calcium (Training)	1xbu	1.2	CA 1	441
High Res Calcium (Training)	1xph	1.41	CA 1	103
High Res Calcium (Training)	1y93	1.03	CA 3	287
High Res Calcium (Training)	1y9z	1.4	CA 4	542
High Res Calcium (Training)	1ys1	1.1	CA 1	147
High Res Calcium (Training)	1z0w	1.15	CA 2	228
High Res Calcium (Training)	1z70	1.15	CA 2	546
High Res Calcium (Training)	2a2r	1.37	CA 1	541
High Res Calcium (Training)	2a31	1.25		238
High Res Calcium (Training)	2a8k	1.5	CA 4	346
High Res Calcium (Training)	2ad6	1.5	CA 2	2103
High Res Calcium (Training)	2bf6	0.97	CA 2	485
High Res Calcium (Training)	2bv4	1	CA 4	380
High Res Calcium (Training)	2cf7	1.5	CA 3	2048
High Res Calcium (Training)	2cm5	1.28	CA 2	68
High Res Calcium (Training)	2ddr	1.4	CA 8	1323
High Res Calcium (Training)	2dpq	1.2	CA 3	65
High Res Calcium (Training)	2ds5	1.5	CA 1	125
High Res Calcium (Training)	2fcw	1.26	CA 2	179
High Res Calcium (Training)	2fgq	1.45	CA 3	377
High Res Calcium (Training)	2fi1	1.4	CA 1	450
High Res Calcium (Training)	2fvy	0.92	CA 1	417
High Res Calcium (Training)	2fxu	1.35	CA 4	414
High Res Calcium (Training)	2gko	1.4	CA 4	536
High Res Calcium (Training)	2gqt	1.15	CA 1	422
High Res Calcium (Training)	2h2t	1.3	CA 1	157
High Res Calcium (Training)	2hax	1.29	CA 1	233
High Res Calcium (Training)	2hd9	1.35	CA 2	211
High Res Calcium (Training)	2i4b	1.35	CA 1	421
High Res Calcium (Training)	2iim	1	CA 1	84
High Res Calcium (Training)	2iqy	1.4	CA 1	402
High Res Calcium (Training)	2j12	1.5	CA 1	287
High Res Calcium (Training)	2j1a	1.49	CA 1	179
High Res Calcium (Training)	2j82	1.28	CA 1	136
High Res Calcium (Training)	2jep	1.4	CA 2	1278
High Res Calcium (Training)	2jkh	1.25	CA 1	410
High Res Calcium (Training)	2mcm	1.5	CA 1	101
High Res Calcium (Training)	2o8o	1.35	CA 4	331
High Res Calcium (Training)	2oaa	1.5	CA 7	573
High Res Calcium (Training)	2odi	1.45	CA 3	643
High Res Calcium (Training)	2pkt	1.5	CA 2	105
High Res Calcium (Training)	2pqx	1.42	CA 1	212
High Res Calcium (Training)	2pr7	1.44	CA 2	266
High Res Calcium (Training)	2pvb	0.91	CA 2	211
High Res Calcium (Training)	2qif	1.5	CA 1	163
High Res Calcium (Training)	2qng	1.4	CA 2	159
High Res Calcium (Training)	2qt6	1.42	CA 6	2124
High Res Calcium (Training)	2r01	1.15	CA 1	227
High Res Calcium (Training)	2r16	1.04	CA 1	130
High Res Calcium (Training)	2r8o	1.47	CA 2	1202
High Res Calcium (Training)	2v9m	1.3	CA 1	812
High Res Calcium (Training)	2vfo	1.5	CA 1	796
High Res Calcium (Training)	2vn6	1.49	CA 2	329
High Res Calcium (Training)	2vng	1.4	CA 2	585
High Res Calcium (Training)	2vov	1.35	CA 1	390
High Res Calcium (Training)	2vpt	1.4	CA 1	247
High Res Calcium (Training)	2vuv	1.3	CA 1	174
High Res Calcium (Training)	2vzp	1.05	CA 4	484
High Res Calcium (Training)	2w1s	1.45	CA 2	498
High Res Calcium (Training)	2w3g	1.4	CA 1	291
High Res Calcium (Training)	2w47	1.4	CA 1	238
High Res Calcium (Training)	2wnp	1.21	CA 1	243
High Res Calcium (Training)	2wnx	1.31	CA 1	347
High Res Calcium (Training)	2woy	1.5	CA 4	372
High Res Calcium (Training)	2wph	1.5	CA 1	524
High Res Calcium (Training)	2x49	1.5	CA 2	292
High Res Calcium (Training)	2x8s	1.41	CA 1	691
High Res Calcium (Training)	2xfd	1.19	CA 2	172
High Res Calcium (Training)	2xjp	0.95	CA 2	377
High Res Calcium (Training)	2xr6	1.35	CA 3	148
High Res Calcium (Training)	2yhg	1.08	CA 2	424
High Res Calcium (Training)	2z0j	1.5	CA 9	1120
High Res Calcium (Training)	2zex	1.2	CA 2	520
High Res Calcium (Training)	2zux	1.32	CA 20	1255
High Res Calcium (Training)	2zzv	1.4	CA 2	940
High Res Calcium (Training)	3a09	1.39	CA 1	766
High Res Calcium (Training)	3ach	1.4	CA 1	356
High Res Calcium (Training)	3agn	0.96	CA 1	166
High Res Calcium (Training)	3akb	1.5	CA 11	202
High Res Calcium (Training)	3bc9	1.35	CA 4	574
High Res Calcium (Training)	3bh4	1.4	CA 8	647
High Res Calcium (Training)	3bi1	1.5	CA 1	702
High Res Calcium (Training)	3bje	1.44	CA 1	493
High Res Calcium (Training)	3bnj	1.3	CA 1	714
High Res Calcium (Training)	3bwx	1.5	CA 2	336
High Res Calcium (Training)	3c1v	1.5	CA 8	552
High Res Calcium (Training)	3ckc	1.47	CA 2	1223
High Res Calcium (Training)	3cu9	1.06	CA 1	398
High Res Calcium (Training)	3db7	1.4	CA 3	190
High Res Calcium (Training)	3epw	1.3	CA 2	838
High Res Calcium (Training)	3eu3	1.5	CA 1	117
High Res Calcium (Training)	3f5v	1.36	CA 2	679
High Res Calcium (Training)	3fcx	1.5	CA 3	603
High Res Calcium (Training)	3fed	1.29	CA 1	861
High Res Calcium (Training)	3fia	1.45	CA 1	133
High Res Calcium (Training)	3fmu	1.03	CA 2	524
High Res Calcium (Training)	3fo3	1.4	CA 4	1385
High Res Calcium (Training)	3fp7	1.46	CA 1	338
High Res Calcium (Training)	3g0k	1.3	CA 1	179
High Res Calcium (Training)	3gun	1.5	CA 1	219
High Res Calcium (Training)	3gyl	1.3	CA 1	367
High Res Calcium (Training)	3h0o	1.4	CA 3	282
High Res Calcium (Training)	3hgp	0.91	CA 1	414
High Res Calcium (Training)	3hjb	1.5	CA 5	3743
High Res Calcium (Training)	3hyg	1.4	CA 6	587
High Res Calcium (Training)	3ikw	1.3	CA 1	381
High Res Calcium (Training)	3k21	1.15	CA 3	233
High Res Calcium (Training)	3kh1	1.37	CA 1	485
High Res Calcium (Training)	3kkf	1.3	CA 2	125
High Res Calcium (Training)	3km5	1.4	CA 4	304
High Res Calcium (Training)	3kwu	1.37	CA 2	153
High Res Calcium (Training)	3l4p	1.45	CA 1	1404
High Res Calcium (Training)	3lag	1.15	CA 1	352
High Res Calcium (Training)	3ljk	1.48	CA 1	711
High Res Calcium (Training)	3ljm	1.36	CA 1	59
High Res Calcium (Training)	3lye	1.3	CA 3	410
High Res Calcium (Training)	3m5q	0.9	CA 2	474
High Res Calcium (Training)	3m6y	1.45	CA 2	1180
High Res Calcium (Training)	3mbr	1.44	CA 1	259
High Res Calcium (Training)	3mvs	1.1	CA 6	279
High Res Calcium (Training)	3n01	1.3	CA 1	208
High Res Calcium (Training)	3n5a	1.44	CA 4	183
High Res Calcium (Training)	3njn	1.25	CA 2	288
High Res Calcium (Training)	3o4p	0.83	CA 2	451
High Res Calcium (Training)	3p7g	1.5	CA 4	593
High Res Calcium (Training)	3p95	1.3	CA 1	254
High Res Calcium (Training)	3poj	1.45	CA 2	278
High Res Calcium (Training)	3pp5	1.5	CA 2	107
High Res Calcium (Training)	3q9m	1.27	CA 11	696
High Res Calcium (Training)	3r41	1.05	CA 2	455
High Res Calcium (Training)	3r68	1.3	CA 2	116
High Res Calcium (Training)	3s6f	1.19	CA 2	213
High Res Calcium (Training)	3sd6	1.37	CA 2	49
High Res Calcium (Training)	3t9g	1.5	CA 2	491
High Res Calcium (Training)	3tb4	1.35	CA 1	280
High Res Calcium (Training)	3tew	1.45	CA 2	348
High Res Calcium (Training)	3vgi	1.07	CA 1	328
High Res Calcium (Training)	3vto	1.44	CA 2	578
High Res Calcium (Training)	3w7t	1.5	CA 2	1656
High Res Calcium (Training)	3wh2	1.3	CA 2	175
High Res Calcium (Training)	3wmy	1.4	CA 1	380
High Res Calcium (Training)	3znv	1.3	CA 1	333
High Res Calcium (Training)	3zqx	1.04	CA 1	239
High Res Calcium (Training)	3zuc	1	CA 1	311
High Res Calcium (Training)	3zzr	1.45	CA 2	150
High Res Calcium (Training)	4aan	1.22	CA 1	363
High Res Calcium (Training)	4ate	1.1	CA 1	450
High Res Calcium (Training)	4aum	1.4	CA 10	2463
High Res Calcium (Training)	4avs	1.4	CA 10	1275
High Res Calcium (Training)	4aw7	1.33	CA 1	594
High Res Calcium (Training)	4ax1	1.4	CA 2	411
High Res Calcium (Training)	4b97	1.28	CA 1	154
High Res Calcium (Training)	4b9c	1.17	CA 1	167
High Res Calcium (Training)	4b9p	1.18	CA 1	214
High Res Calcium (Training)	4bb9	1.47	CA 1	700
High Res Calcium (Training)	4bgb	1.34	CA 1	519
High Res Calcium (Training)	4bj0	1	CA 1	316
High Res Calcium (Training)	4bpz	1.13	CA 2	584
High Res Calcium (Training)	4cbu	1.3	CA 3	715
High Res Calcium (Training)	4cfq	1.37	CA 8	318
High Res Calcium (Training)	4cfy	1.17	CA 1	362
High Res Calcium (Training)	4cj0	1.1	CA 3	866
High Res Calcium (Training)	4cpv	1.5	CA 2	74
High Res Calcium (Training)	4ecq	1.5	CA 1	444
High Res Calcium (Training)	4eqp	1.35	CA 1	121
High Res Calcium (Training)	4fkb	1.22	CA 2	1015
High Res Calcium (Training)	4fon	1.05	CA 1	396
High Res Calcium (Training)	4gf6	1.1	CA 5	297
High Res Calcium (Training)	4ghg	1.5	CA 1	1643
High Res Calcium (Training)	4gkb	1.5	CA 3	1042
High Res Calcium (Training)	4gqr	1.2	CA 1	651
High Res Calcium (Training)	4gzn	0.99	CA 1	225
High Res Calcium (Training)	4h15	1.45	CA 10	889
High Res Calcium (Training)	4h53	1.5	CA 3	2186
High Res Calcium (Training)	4hoj	1.4	CA 2	258
High Res Calcium (Training)	4hvk	1.43	CA 1	368
High Res Calcium (Training)	4i71	1.28	CA 1	281
High Res Calcium (Training)	4iau	0.99	CA 1	370
High Res Calcium (Training)	4ihm	1.29	CA 4	392
High Res Calcium (Training)	4inf	1.48	CA 4	2152
High Res Calcium (Training)	4ipm	1.14	CA 1	687
High Res Calcium (Training)	4j3h	1.5	CA 3	78
High Res Calcium (Training)	4jgl	1.25	CA 2	221
High Res Calcium (Training)	4jgu	1.42	CA 2	362
High Res Calcium (Training)	4k0g	1.4	CA 1	378
High Res Calcium (Training)	4k3l	1.5	CA 12	808
High Res Calcium (Training)	4k89	1.39	CA 1	186
High Res Calcium (Training)	4kdw	1.35	CA 7	135
High Res Calcium (Training)	4kn9	1.4	CA 7	1763
High Res Calcium (Training)	4kzv	1.4	CA 4	273
High Res Calcium (Training)	4l9d	1.1	CA 1	300
High Res Calcium (Training)	4ldc	1.26	CA 2	214
High Res Calcium (Training)	4ljh	1.45	CA 4	672
High Res Calcium (Training)	4lls	1.5	CA 6	435
High Res Calcium (Training)	4luc	1.29	CA 4	329
High Res Calcium (Training)	4m0k	1.4	CA 4	602
High Res Calcium (Training)	4m5i	1.08	CA 3	188
High Res Calcium (Training)	4mby	1.48	CA 10	2824
High Res Calcium (Training)	4mlw	1.45	CA 1	169
High Res Calcium (Training)	4mry	1.3	CA 3	297
High Res Calcium (Training)	4n2p	1.44	CA 2	878
High Res Calcium (Training)	4n4b	1.44	CA 1	415
High Res Calcium (Training)	4n4e	1.13	CA 4	462
High Res Calcium (Training)	4oy7	1.5	CA 4	1921
High Res Calcium (Testing)	1b9o	1.15	CA 1	137
High Res Calcium (Testing)	1exr	1.01	CA 5	170
High Res Calcium (Testing)	1ka1	1.3	CA 1	444
High Res Calcium (Testing)	1mnz	1	CA 1	412
High Res Calcium (Testing)	1n7s	1.45	CA 3	322
High Res Calcium (Testing)	1oyg	1.26	CA 1	366
High Res Calcium (Testing)	1p6o	1.14	CA 2	438
High Res Calcium (Testing)	1vzi	1.15	CA 2	518
High Res Calcium (Testing)	1w7c	1.23	CA 2	1046
High Res Calcium (Testing)	2bu3	1.4	CA 2	388
High Res Calcium (Testing)	2bwr	1.5	CA 4	894
High Res Calcium (Testing)	2c60	1.25	CA 1	124
High Res Calcium (Testing)	2e3b	1.3	CA 2	425
High Res Calcium (Testing)	2e4t	0.96	CA 1	574
High Res Calcium (Testing)	2eab	1.12	CA 2	3383
High Res Calcium (Testing)	2g8s	1.5	CA 2	976
High Res Calcium (Testing)	2hyk	1.57	CA 1	217
High Res Calcium (Testing)	2ixt	0.8	CA 8	1012
High Res Calcium (Testing)	2j1v	1.6	CA 2	624
High Res Calcium (Testing)	2j45	1.14	CA 2	730
High Res Calcium (Testing)	2jda	1.35	CA 2	486
High Res Calcium (Testing)	2nq6	1.5	CA 1	340
High Res Calcium (Testing)	2qim	1.35	CA 1	233
High Res Calcium (Testing)	2uu8	0.94	CA 1	287
High Res Calcium (Testing)	2uuf	1.26	CA 1	346
High Res Calcium (Testing)	2vmh	1.5	CA 1	162
High Res Calcium (Testing)	2vqr	1.42		646
High Res Calcium (Testing)	2vyo	1.5	CA 4	154
High Res Calcium (Testing)	2wbx	1.5	CA 1	105
High Res Calcium (Testing)	2wnv	1.25	CA 2	1054
High Res Calcium (Testing)	2wz8	1.5	CA 1	191
High Res Calcium (Testing)	2xn6	1.29	CA 7	305
High Res Calcium (Testing)	2xom	0.95	CA 1	284
High Res Calcium (Testing)	2xqo	1.4	CA 1	310
High Res Calcium (Testing)	2y3c	1.4	CA 2	256
High Res Calcium (Testing)	2y5p	1.3	CA 8	396
High Res Calcium (Testing)	2y8k	1.47	CA 1	625
High Res Calcium (Testing)	2z8x	1.48	CA 10	769
High Res Calcium (Testing)	2zfd	1.2	CA 6	236
High Res Calcium (Testing)	2zl7	1.36	CA 1	736
High Res Calcium (Testing)	3aj7	1.3	CA 1	608
High Res Calcium (Testing)	3amr	1.25	CA 11	781
High Res Calcium (Testing)	3aqj	1.27	CA 2	896
High Res Calcium (Testing)	3b0x	1.36	CA 4	551
High Res Calcium (Testing)	3b4n	1.45	CA 2	752
High Res Calcium (Testing)	3b7e	1.45	CA 5	929
High Res Calcium (Testing)	3beu	1.05	CA 2	605
High Res Calcium (Testing)	3c3y	1.85	CA 3	480
High Res Calcium (Testing)	3f6y	1.45	CA 3	285
High Res Calcium (Testing)	3g4e	1.42	CA 2	497
High Res Calcium (Testing)	3goe	0.98	CA 1	81
High Res Calcium (Testing)	3hlz	1.5	CA 1	448
High Res Calcium (Testing)	3im9	1.46	CA 1	218
High Res Calcium (Testing)	3iqt	1.4	CA 1	141
High Res Calcium (Testing)	3jql	1.2	CA 1	149
High Res Calcium (Testing)	3lez	1.25	CA 8	515
High Res Calcium (Testing)	3mhr	1.15	CA 1	286
High Res Calcium (Testing)	3n08	1.25	CA 3	577
High Res Calcium (Testing)	3odt	1.35	CA 4	1028
High Res Calcium (Testing)	3qr7	0.94	CA 2	454
High Res Calcium (Testing)	3qxg	1.24	CA 7	523
High Res Calcium (Testing)	3rl5	1.26	CA 2	285
High Res Calcium (Testing)	3rm1	1.24	CA 2	121
High Res Calcium (Testing)	3s69	1.43	CA 2	214
High Res Calcium (Testing)	3sal	1.5	CA 2	945
High Res Calcium (Testing)	3u7z	1.3	CA 10	162
High Res Calcium (Testing)	3u8i	1.1	CA 4	409
High Res Calcium (Testing)	3vx0	1.5	CA 1	600
High Res Calcium (Testing)	3vyk	1.5	CA 1	88
High Res Calcium (Testing)	3vyv	1.36	CA 4	408
High Res Calcium (Testing)	3wc3	1.5	CA 1	668
High Res Calcium (Testing)	3zxh	1.3	CA 7	413
High Res Calcium (Testing)	3zyp	1.5	CA 1	200
High Res Calcium (Testing)	4ak8	1.4	CA 4	807
High Res Calcium (Testing)	4aqo	0.99	CA 1	134
High Res Calcium (Testing)	4b9f	1.19	CA 2	428
High Res Calcium (Testing)	4duq	1.3	CA 4	173
High Res Calcium (Testing)	4emt	1.5	CA 1	278
High Res Calcium (Testing)	4eqb	1.5	CA 8	919
High Res Calcium (Testing)	4fzl	1.46	CA 2	551
High Res Calcium (Testing)	4gwb	1.2	CA 1	215
High Res Calcium (Testing)	4hro	1.15	CA 5	334
High Res Calcium (Testing)	4hwv	1.37	CA 2	1689
High Res Calcium (Testing)	4i8h	0.75	CA 1	430
High Res Calcium (Testing)	4iej	1.45	CA 1	73
High Res Calcium (Testing)	4jdu	1.47		136
High Res Calcium (Testing)	4kxv	0.93	CA 1	906
High Res Calcium (Testing)	4m5e	1.49	CA 4	471
High Res Calcium (Testing)	4m8u	1.45	CA 1	612
High Res Calcium (Testing)	4m9v	0.97	CA 2	433
High Res Calcium (Testing)	4mrb	1.27	CA 2	82
High Res Calcium (Testing)	4n1i	1	CA 1	478
High Res Calcium (Testing)	4nsy	1.1	CA 2	960
High Res Manganese (Training)	1b8a	1.89	MN 6	1230
High Res Manganese (Training)	1dck	1.7	MN 3	94
High Res Manganese (Training)	1f1u	1.5	MN 2	659
High Res Manganese (Training)	1frw	1.75	MN 1	168
High Res Manganese (Training)	1ga8	2	MN 1	191
High Res Manganese (Training)	1gq6	1.75	MN 6	572
High Res Manganese (Training)	1gx1	1.8	MN 3	299
High Res Manganese (Training)	1gx4	1.46	MN 2	769
High Res Manganese (Training)	1gx5	1.7	MN 3	652
High Res Manganese (Training)	1gzc	1.47	MN 1	266
High Res Manganese (Training)	1h7q	1.93	MN 1	166
High Res Manganese (Training)	1hhs	2	MN 3	2765
High Res Manganese (Training)	1hpu	1.78	MN 8	1219
High Res Manganese (Training)	1i5a	1.9	MN 2	234
High Res Manganese (Training)	1ig1	1.8	MN 1	267
High Res Manganese (Training)	1igv	1.87	MN 1	39
High Res Manganese (Training)	1ix9	0.9		886
High Res Manganese (Training)	1j25	1.78	MN 1	84
High Res Manganese (Training)	1jg7	1.65	MN 1	361
High Res Manganese (Training)	1jqc	1.61	MN 4	726
High Res Manganese (Training)	1kgp	1.99	MN 10	977
High Res Manganese (Training)	1kz8	2	MN 2	540
High Res Manganese (Training)	1lnc	1.8	MN 3	170
High Res Manganese (Training)	1lv5	1.95	MN 2	186
High Res Manganese (Training)	1lwd	1.8	MN 2	715
High Res Manganese (Training)	1lzj	1.32	MN 1	388
High Res Manganese (Training)	1m0d	1.9	MN 8	473
High Res Manganese (Training)	1mus	1.9	MN 2	615
High Res Manganese (Training)	1mvo	1.6	MN 1	174
High Res Manganese (Training)	1mvq	1.77	MN 1	179
High Res Manganese (Training)	1n1p	0.95		807
High Res Manganese (Training)	1n2h	2	MN 1	299
High Res Manganese (Training)	1n8f	1.75	MN 4	1395
High Res Manganese (Training)	1nki	0.95	MN 2	419
High Res Manganese (Training)	1nls	0.94	MN 1	319
High Res Manganese (Training)	1nr0	1.7	MN 1	709
High Res Manganese (Training)	1nu5	1.95	MN 2	287
High Res Manganese (Training)	1nvm	1.7	MN 4	2811
High Res Manganese (Training)	1o4t	1.95	MN 2	198
High Res Manganese (Training)	1o6l	1.59	MN 2	415
High Res Manganese (Training)	1o98	1.4	MN 2	472
High Res Manganese (Training)	1oab	1.9	MN 2	417
High Res Manganese (Training)	1ofs	1.8	MN 2	356
High Res Manganese (Training)	1ogt	1.47	MN 1	721
High Res Manganese (Training)	1on2	1.4	MN 2	178
High Res Manganese (Training)	1oyw	1.8	MN 1	708
High Res Manganese (Training)	1pm9	1.7	MN 2	209
High Res Manganese (Training)	1qh3	1.9	MN 2	369
High Res Manganese (Training)	1qmg	1.6	MN 8	2089
High Res Manganese (Training)	1r58	1.9	MN 2	416
High Res Manganese (Training)	1r89	1.8	MN 3	330
High Res Manganese (Training)	1r8m	1.7	MN 1	119
High Res Manganese (Training)	1ro2	1.58	MN 1	213
High Res Manganese (Training)	1ro6	1.99	MN 2	315
High Res Manganese (Training)	1rzd	1.89	MN 1	216
High Res Manganese (Training)	1tc2	1.81	MN 1	193
High Res Manganese (Training)	1txo	1.95	MN 6	241
High Res Manganese (Training)	1ukg	1.7	MN 2	271
High Res Manganese (Training)	1v7p	1.9	MN 1	463
High Res Manganese (Training)	1v84	1.82	MN 2	360
High Res Manganese (Training)	1vj2	1.65	MN 2	169
High Res Manganese (Training)	1vkm	1.9	MN 16	980
High Res Manganese (Training)	1w2c	1.9	MN 2	324
High Res Manganese (Training)	1wog	1.8	MN 12	843
High Res Manganese (Training)	1xre	1.8	MN 2	374
High Res Manganese (Training)	1xuq	1.8	MN 2	474
High Res Manganese (Training)	1y63	1.7	MN 7	156
High Res Manganese (Training)	1yd0	1.5	MN 4	132
High Res Manganese (Training)	1ylh	1.7	MN 1	197
High Res Manganese (Training)	1z2w	2	MN 4	316
High Res Manganese (Training)	1za0	2	MN 1	107
High Res Manganese (Training)	1zpe	1.7	MN 6	487
High Res Manganese (Training)	1zth	1.89	MN 4	822
High Res Manganese (Training)	2a9i	1.7	MN 1	145
High Res Manganese (Training)	2a9o	1.65	MN 1	71
High Res Manganese (Training)	2amh	2	MN 3	86
High Res Manganese (Training)	2au7	1.05	MN 4	215
High Res Manganese (Training)	2b97	0.74	MN 1	256
High Res Manganese (Training)	2bfd	1.39	MN 1	601
High Res Manganese (Training)	2boq	1.33	MN 1	384
High Res Manganese (Training)	2ciw	1.15	MN 1	607
High Res Manganese (Training)	2ef5	2	MN 12	652
High Res Manganese (Training)	2eig	2	MN 4	598
High Res Manganese (Training)	2et1	1.61	MN 1	163
High Res Manganese (Training)	2faf	1.7	MN 2	980
High Res Manganese (Training)	2far	1.9	MN 4	495
High Res Manganese (Training)	2fmd	1.9	MN 1	213
High Res Manganese (Training)	2fya	1.75	MN 1	370
High Res Manganese (Training)	2gui	1.6	MN 2	240
High Res Manganese (Training)	2hhw	1.88	MN 2	794
High Res Manganese (Training)	2hy1	1.93	MN 1	103
High Res Manganese (Training)	2hzy	1.35	MN 2	994
High Res Manganese (Training)	2i0k	1.6	MN 2	696
High Res Manganese (Training)	2irx	1.8	MN 1	327
High Res Manganese (Training)	2j46	1.13	MN 2	547
High Res Manganese (Training)	2j6v	1.55	MN 6	356
High Res Manganese (Training)	2je7	1.65	MN 1	255
High Res Manganese (Training)	2jfr	0.83	MN 1	493
High Res Manganese (Training)	2mnr	1.82	MN 1	211
High Res Manganese (Training)	2nrz	2	MN 3	235
High Res Manganese (Training)	2nw8	1.6	MN 2	708
High Res Manganese (Training)	2ocg	1.75	MN 1	302
High Res Manganese (Training)	2olq	1.73	MN 1	192
High Res Manganese (Training)	2p6w	2	MN 1	164
High Res Manganese (Training)	2phn	1.35	MN 4	576
High Res Manganese (Training)	2pny	1.81	MN 1	187
High Res Manganese (Training)	2pok	1.9	MN 2	796
High Res Manganese (Training)	2q7d	1.6	MN 4	709
High Res Manganese (Training)	2qul	1.79	MN 4	1084
High Res Manganese (Training)	2rcv	1.59	MN 8	910
High Res Manganese (Training)	2rl8	1.35	MN 2	346
High Res Manganese (Training)	2v09	1.8	MN 2	471
High Res Manganese (Training)	2v0s	1.8	MN 1	178
High Res Manganese (Training)	2vbe	1.98	MN 1	627
High Res Manganese (Training)	2vqr	1.42		646
High Res Manganese (Training)	2w42	1.9	MN 2	411
High Res Manganese (Training)	2wdc	1.5	MN 2	564
High Res Manganese (Training)	2xmo	1.7	MN 2	530
High Res Manganese (Training)	2y1e	1.65	MN 2	563
High Res Manganese (Training)	2yb1	1.9	MN 3	271
High Res Manganese (Training)	2ydt	1.6	MN 5	524
High Res Manganese (Training)	2yf3	2	MN 11	799
High Res Manganese (Training)	2z7b	1.9	MN 1	205
High Res Manganese (Training)	2zad	1.6	MN 4	1218
High Res Manganese (Training)	3a6v	2	MN 4	131
High Res Manganese (Training)	3a7j	1.5	MN 2	383
High Res Manganese (Training)	3aam	1.58	MN 1	223
High Res Manganese (Training)	3au8	1.86	MN 2	370
High Res Manganese (Training)	3bie	1.62	MN 1	259
High Res Manganese (Training)	3bkz	1.59	MN 1	292
High Res Manganese (Training)	3cqw	2	MN 1	143
High Res Manganese (Training)	3cu0	1.9	MN 2	281
High Res Manganese (Training)	3ee4	1.9	MN 1	267
High Res Manganese (Training)	3evk	1.85	MN 4	177
High Res Manganese (Training)	3f05	1.4	MN 1	329
High Res Manganese (Training)	3fjq	1.6	MN 2	394
High Res Manganese (Training)	3fyp	1.85	MN 1	590
High Res Manganese (Training)	3g1p	1.4	MN 4	882
High Res Manganese (Training)	3g3r	2	MN 2	338
High Res Manganese (Training)	3gdq	1.8	MN 1	309
High Res Manganese (Training)	3gg7	1.5	MN 1	152
High Res Manganese (Training)	3gve	1.25	MN 2	813
High Res Manganese (Training)	3h63	1.3	MN 4	788
High Res Manganese (Training)	3h8g	1.5	MN 6	2974
High Res Manganese (Training)	3hix	1.92	MN 5	206
High Res Manganese (Training)	3i3m	1.5	MN 1	148
High Res Manganese (Training)	3ib7	1.6	MN 1	292
High Res Manganese (Training)	3idu	1.69	MN 4	209
High Res Manganese (Training)	3ive	1.7	MN 1	357
High Res Manganese (Training)	3kdj	1.88	MN 1	170
High Res Manganese (Training)	3kgz	1.85	MN 2	180
High Res Manganese (Training)	3kky	1.8	MN 2	162
High Res Manganese (Training)	3lop	1.55	MN 1	443
High Res Manganese (Training)	3lw6	1.81	MN 1	224
High Res Manganese (Training)	3lzq	1.41	MN 2	314
High Res Manganese (Training)	3m0j	1.55	MN 1	333
High Res Manganese (Training)	3m0m	1.45	MN 8	1742
High Res Manganese (Training)	3m5q	0.9	MN 1	474
High Res Manganese (Training)	3mjo	1.36	MN 4	612
High Res Manganese (Training)	3n10	1.6	MN 3	171
High Res Manganese (Training)	3n9b	1.92	MN 2	358
High Res Manganese (Training)	3ngf	1.8	MN 2	595
High Res Manganese (Training)	3nio	2	MN 12	1004
High Res Manganese (Training)	3nr1	2.04	MN 2	220
High Res Manganese (Training)	3nvt	1.95		737
High Res Manganese (Training)	3o1m	1.75	MN 1	329
High Res Manganese (Training)	3o1o	1.92	MN 1	248
High Res Manganese (Training)	3o1r	1.77	MN 1	359
High Res Manganese (Training)	3ojn	2.5	MN 4	1363
High Res Manganese (Training)	3ork	1.6	MN 1	352
High Res Manganese (Training)	3p4h	1.1	MN 1	199
High Res Manganese (Training)	3pe7	1.65	MN 1	476
High Res Manganese (Training)	3px0	1.73	MN 2	1368
High Res Manganese (Training)	3px6	1.59	MN 2	1202
High Res Manganese (Training)	3q23	1.8	MN 4	2626
High Res Manganese (Training)	3q4q	1.75	MN 2	68
High Res Manganese (Training)	3q7c	1.5	MN 1	306
High Res Manganese (Training)	3qcz	1.99	MN 1	205
High Res Manganese (Training)	3qio	1.4	MN 2	185
High Res Manganese (Training)	3qn1	1.8	MN 3	465
High Res Manganese (Training)	3qxb	1.9		968
High Res Manganese (Training)	3r0l	1.35	MN 1	265
High Res Manganese (Training)	3r5u	1.92	MN 2	417
High Res Manganese (Training)	3rep	1.8	MN 1	328
High Res Manganese (Training)	3rl4	1.29	MN 8	293
High Res Manganese (Training)	3rva	1.8	MN 2	464
High Res Manganese (Training)	3s57	1.49	MN 1	338
High Res Manganese (Training)	3s5a	1.55	MN 1	338
High Res Manganese (Training)	3sq0	2	MN 5	300
[truncated: 1,374 more rows]
