# Supplementary material for: Using support vector machines to improve elemental ion identification in macromolecular crystal structures
Source: Acta Crystallogr D Biol Crystallogr. 2015 Apr 25;71(Pt 5):1147–58. doi: 10.1107/S1399004715004241 (PMC4427199; doi:10.1107/S1399004715004241)
Supplement: Supplementary file 6 [file d-71-01147-sup6.xlsx]

## Sheet: Table S6
	All Features	Anomalous Peak	No anomalous	Scattering only	Chemistry only
d_min	1	1	1	1	1
mFo height	1	1	1	1
mFo width	1	1	1	1
mFo-DFc height	1	1	1	1
b_iso / mean	1	1	1	1
Occupancy	1	1	1	1
three legs	2	1	9		1
trigonal plane	15	8	13		2
tetrahedron	1	2	1		1
square plane	10	7	11		1
trigonal pyramid	9	1	6		1
see saw	14	6	10		1
square pyramid	3	1	1		1
trigonal bipyramid	4	1	1		1
pentagon	19	14	16		4
octahedron	5	1	2		1
trigonal prism	13	5	12		1
pentagonal pyramid	12	4	8		1
square pyramid bidentate miss	11	3	7		1
pentagonal bipyramid	6	1	5		1
square pyramid bidentate	7	1	3		1
pentagonal pyramid bidentate	8	1	4		1
pentagonal bibidentate miss	18	15	18		6
pentagonal bibidentate	17	9	20		7
Coordinating carboxy group	1	1	1		1
Coordinating amide group	1	1	1		1
Coordinating backbone atom	1	1	1		1
Coordinating water molecule	1	1	1		1
Coordinating sulfate group	20	11	19		8
Coordinating phosphate group	1	1	1		1
Coordinating disulfide group	21	12	17		9
Coordinating primary nitrogen	1	1	1		1
Coordinating secondary nitrogen	1	1	1		1
Coordinating tertiary nitrogen	16	10	14		3
Coordinating chloride	22	13	15		5
Coordinating oxygen	1	1	1		1
Coordinating nitrogen	1	1	1		1
Coordinating sulfur	1	1	1		1
MN BVS	1	1	1		1
MN VECSUM	1	1	1		1
ZN BVS	1	1	1		1
ZN VECSUM	1	1	1		1
FE BVS	1	1	1		1
FE VECSUM	1	1	1		1
NI BVS	1	1	1		1
NI VECSUM	1	1	1		1
CA BVS	1	1	1		1
CA VECSUM	1	1	1		1
MN f'' ratio	1			1
ZN f'' ratio	1			1
FE f'' ratio	1			1
NI f'' ratio	1			1
CA f'' ratio	1			1
MN Anom Peak ratio		1
ZN Anom Peak ratio		1
FE Anom Peak ratio		1
NI Anom Peak ratio		1
CA Anom Peak ratio		1
