# Supplementary material for: Using support vector machines to improve elemental ion identification in macromolecular crystal structures
Source: Acta Crystallogr D Biol Crystallogr. 2015 Apr 25;71(Pt 5):1147–58. doi: 10.1107/S1399004715004241 (PMC4427199; doi:10.1107/S1399004715004241)
Supplement: Supplementary file 7 [file d-71-01147-sup7.xlsx]

## Sheet: Table S7
	High Res Sodium	High Res Magnesium	High Res Chlorine	High Res Potassium	High Res Calcium	High Res Manganese	High Res Iron	High Res Cobalt	High Res Nickel	High Res Copper	High Res Zinc	High Res Cadmium
mFo height	16	1	1	1	1	1	1	1	1	1	1	1
mFo width	13	1	1	1	1	1	1	1	1	1	1	1
mFo-DFc height	11	1	1	1	1	1	1	1	1	1	1	1
b_iso / mean	10	1	1	1	1	1	1	1	1	8	1	1
Occupancy	7	4	6	20	1	2	1	1	1	10	8	1
three legs	30	5	2	14	2	1	1	1	7	6	9	1
trigonal plane	21	8	1	17	3	6	3	8	9	15	10	1
tetrahedron	8	10	4	22	6	9	1	7	12	20	16	1
square plane	29	3	1	1	8	3	14	6	1	9	15	1
trigonal pyramid	9	7	1	15	1	1	4	3	6	17	11	13
see saw	22	1	8	1	10	1	1	1	1	7	2	1
square pyramid	1	1	9	2	5	1	1	1	1	3	1	6
trigonal bipyramid	23	1	1	1	7	1	10	1	1	2	1	7
pentagon	12	14	5	26	11	7	8	9	15	22	14	8
octahedron	1	1	10	8	1	1	1	1	1	19	1	1
trigonal prism	27	1	1	1	1	8			5	26	12
pentagonal pyramid	1	1	1	24	1	12	9	10	1		7	9
square pyramid bidentate miss	25	1	1	5	1	1	1	1	4	28	13	1
pentagonal bipyramid	34	1	16	1	1	4	1		19	18	21	2
square pyramid bidentate	1	1	14	1	1	1	6	1	3	21	4	1
pentagonal pyramid bidentate	33	1	1	25	1	1			13		20	5
pentagonal bibidentate miss	1	1	15	9	1	1	13	1	14		1	1
pentagonal bibidentate	31	1	11		1		15					1
Coordinating carboxy group	26	1	1	13	1	1	1	1	1	1	1	1
Coordinating amide group	20	6	3	12	1	5	1	5	11	14	1	3
Coordinating backbone atom	18	1	1	10	4	1	1	1	1	1	1	1
Coordinating water molecule	3	1	1	1	1	1	1	1	1	4	1	1
Coordinating sulfate group	24	1	1	4	1	1	7	1	1	23	1	4
Coordinating phosphate group	5	1	1	1	1	1	5	1	16	24	1	12
Coordinating disulfide group	32	12	12	23	9	10	1	11	1	25	17	11
Coordinating primary nitrogen	28	2	1	7	1	1	1	4	1	11	3	1
Coordinating secondary nitrogen	19	9	1	3	1	1	1	1	8	5	1	1
Coordinating tertiary nitrogen	6	13	1	11	1	11	11	12	17	27	18	10
Coordinating oxygen	2	1	1	1	1	1	1	1	1	1	1	1
Coordinating nitrogen	15	1	1	18	1	1	2	2	1	16	1	1
Coordinating sulfur	17	1	7	6	1	1	1	1	2	13	5	1
NA BVS	4
NA VECSUM	14
Coordinating chloride		11	13	21			12		18		19
MG BVS		1
MG VECSUM		1
K BVS				16
K VECSUM				19
CA BVS					1
CA VECSUM					1
MN BVS						1
MN VECSUM						1
FE BVS							1
FE VECSUM							1
CO BVS								1
CO VECSUM								1
NI BVS									1
NI VECSUM									10
CU BVS										1
CU VECSUM										12
ZN BVS											1
ZN VECSUM											6
CD BVS												1
CD VECSUM												1
