# Supplementary material for: Using support vector machines to improve elemental ion identification in macromolecular crystal structures
Source: Acta Crystallogr D Biol Crystallogr. 2015 Apr 25;71(Pt 5):1147–58. doi: 10.1107/S1399004715004241 (PMC4427199; doi:10.1107/S1399004715004241)
Supplement: Supplementary file 8 [file d-71-01147-sup8.xlsx]

## Sheet: Table S7
		Total Sites		Decision Tree		SVM		SVM (Filtered predictions)
Ion #1	Ion #2	Ion #1	Ion #2	Ion #1	Ion #2	Ion #1	Ion #2	Ion #1	Ion #2
Na+	Mg2+	196	206	7, 26	117, 6	39, 17	149, 12	37, 19	138, 5
Na+	Cl-	196	492	44, 43	84, 27	40, 1	269, 11	37, 1	208, 7
Na+	K+	196	259	34, 39	73, 12	41, 7	130, 7	36, 13	106, 2
Na+	Ca2+	196	244	32, 47	67, 4	36, 16	190, 13	28, 16	172, 10
Na+	Mn2+	196	282	40, 41	159, 4	44, 2	235, 6	36, 0	226, 2
Na+	Fe2+ / 3+	196	265	36, 38	153, 1	47, 12	201, 1	37, 8	182, 1
Na+	Co2+	196	122	31, 37	38, 0	46, 1	87, 5	37, 1	77, 1
Na+	Ni2+	196	93	33, 37	30, 2	45, 0	68, 4	37, 0	49, 1
Na+	Cu+ / 2+	196	81	32, 37	30, 0	46, 3	62, 2	36, 0	64, 2
Na+	Zn2+	196	289	36, 48	181, 4	45, 7	267, 4	37, 1	249, 1
Na+	Cd2+	196	234	30, 37	119, 8	45, 8	182, 2	36, 7	146, 1
Mg2+	Cl-	206	492	147, 13	88, 35	155, 1	269, 8	139, 0	208, 6
Mg2+	K+	206	259	127, 11	74, 7	149, 7	131, 11	139, 10	107, 0
Mg2+	Ca2+	206	244	112, 14	52, 2	140, 9	194, 22	136, 15	180, 13
Mg2+	Mn2+	206	282	113, 15	63, 4	142, 7	231, 18	127, 8	223, 19
Mg2+	Fe2+ / 3+	206	265	120, 14	119, 1	150, 15	195, 10	133, 11	176, 12
Mg2+	Co2+	206	122	106, 12	16, 0	148, 8	81, 12	133, 7	72, 6
Mg2+	Ni2+	206	93	107, 11	20, 2	150, 2	66, 10	133, 3	47, 6
Mg2+	Cu+ / 2+	206	81	112, 10	30, 0	158, 6	63, 2	137, 6	62, 7
Mg2+	Zn2+	206	289	114, 11	163, 3	149, 11	263, 11	132, 9	243, 9
Mg2+	Cd2+	206	234	107, 11	105, 9	152, 9	179, 8	137, 6	144, 8
Cl-	K+	492	259	85, 27	77, 9	268, 16	123, 3	208, 6	107, 2
Cl-	Ca2+	492	244	83, 31	75, 2	269, 2	201, 1	208, 1	183, 0
Cl-	Mn2+	492	282	83, 27	163, 4	269, 4	235, 1	208, 0	226, 0
Cl-	Fe2+ / 3+	492	265	79, 26	156, 1	269, 1	203, 1	208, 1	182, 0
Cl-	Co2+	492	122	77, 26	38, 0	269, 4	88, 1	208, 3	77, 0
Cl-	Ni2+	492	93	80, 28	33, 2	269, 2	68, 1	208, 0	49, 0
Cl-	Cu+ / 2+	492	81	80, 29	31, 0	269, 0	65, 1	208, 0	64, 0
Cl-	Zn2+	492	289	82, 26	189, 3	269, 2	270, 1	208, 0	249, 0
Cl-	Cd2+	492	234	79, 27	148, 15	269, 3	185, 1	208, 0	147, 0
K+	Ca2+	259	244	67, 7	79, 5	127, 7	198, 13	107, 6	183, 12
K+	Mn2+	259	282	78, 7	158, 4	128, 2	233, 13	107, 0	226, 12
K+	Fe2+ / 3+	259	265	73, 7	156, 1	131, 2	203, 7	107, 0	182, 8
K+	Co2+	259	122	75, 7	38, 0	130, 1	88, 7	107, 0	77, 9
K+	Ni2+	259	93	73, 7	30, 2	127, 0	68, 12	107, 0	49, 7
K+	Cu+ / 2+	259	81	73, 7	30, 0	131, 2	63, 2	107, 0	64, 4
K+	Zn2+	259	289	73, 7	199, 3	131, 4	269, 3	107, 1	249, 5
K+	Cd2+	259	234	65, 5	130, 7	126, 4	184, 9	107, 1	147, 5
Ca2+	Mn2+	244	282	63, 2	155, 1	190, 10	226, 14	179, 5	222, 15
Ca2+	Fe2+ / 3+	244	265	70, 3	154, 0	198, 17	197, 5	183, 10	181, 10
Ca2+	Co2+	244	122	72, 2	41, 0	194, 6	83, 10	181, 1	77, 13
Ca2+	Ni2+	244	93	67, 2	31, 2	198, 0	68, 7	182, 3	49, 11
Ca2+	Cu+ / 2+	244	81	72, 2	31, 0	202, 7	62, 1	183, 2	63, 9
Ca2+	Zn2+	244	289	68, 2	186, 3	197, 15	260, 8	183, 7	246, 11
Ca2+	Cd2+	244	234	11, 1	123, 8	199, 18	169, 5	181, 19	133, 5
Mn2+	Fe2+ / 3+	282	265	67, 4	69, 0	216, 158	59, 20	211, 148	45, 15
Mn2+	Co2+	282	122	57, 1	16, 0	231, 79	20, 4	222, 74	15, 4
Mn2+	Ni2+	282	93	111, 3	18, 1	226, 19	50, 12	219, 18	35, 7
Mn2+	Cu+ / 2+	282	81	158, 3	17, 0	232, 15	56, 3	223, 14	56, 3
Mn2+	Zn2+	282	289	111, 0	150, 0	209, 42	233, 26	203, 40	213, 23
Mn2+	Cd2+	282	234	139, 0	114, 5	218, 20	166, 24	213, 17	133, 17
Fe2+ / 3+	Co2+	265	122	50, 0	11, 0	165, 48	40, 43	150, 42	36, 32
Fe2+ / 3+	Ni2+	265	93	75, 1	19, 2	161, 15	54, 44	147, 17	36, 35
Fe2+ / 3+	Cu+ / 2+	265	81	152, 1	28, 0	187, 14	55, 16	170, 13	55, 12
Fe2+ / 3+	Zn2+	265	289	48, 7	125, 0	164, 17	255, 42	150, 17	235, 32
Fe2+ / 3+	Cd2+	265	234	105, 0	117, 8	190, 7	179, 19	172, 5	145, 14
Co2+	Ni2+	122	93	22, 0	11, 2	40, 13	55, 49	37, 14	39, 40
Co2+	Cu+ / 2+	122	81	38, 0	28, 0	74, 17	53, 14	64, 16	53, 14
Co2+	Zn2+	122	289	19, 0	120, 0	56, 16	256, 32	49, 18	233, 28
Co2+	Cd2+	122	234	32, 0	106, 8	75, 13	176, 14	69, 8	142, 10
Ni2+	Cu+ / 2+	93	81	23, 2	14, 0	60, 22	48, 8	43, 18	49, 11
Ni2+	Zn2+	93	289	1, 2	61, 2	54, 23	250, 14	38, 22	228, 12
Ni2+	Cd2+	93	234	27, 1	106, 8	62, 15	173, 8	49, 9	141, 5
Cu+ / 2+	Zn2+	81	289	18, 0	142, 3	45, 8	264, 24	45, 9	243, 23
Cu+ / 2+	Cd2+	81	234	17, 0	120, 8	60, 4	182, 6	62, 7	145, 3
Zn2+	Cd2+	289	234	165, 10	104, 7	263, 18	171, 12	244, 10	140, 8
Total True Positives				10411		19900		17448
Total False Positives				1159		1601		1348

## Sheet: Precision and Recall
			Decision Tree Precision		Decision Tree Recall			SVM Precision		SVM Recall			SVM Precision (Filtered predictions)		SVM Recall (Filtered predictions)
Ion #1	Ion #2		Ion #1	Ion #2	Ion #1	Ion #2		Ion #1	Ion #2	Ion #1	Ion #2		Ion #1	Ion #2	Ion #1	Ion #2
Na+	Mg2+		21.2121	95.122	3.57143	56.7961		69.6429	92.5466	19.898	72.3301		66.0714	96.5035	18.8776	66.9903
Na+	Cl-		50.5747	75.6757	22.449	17.0732		97.561	96.0714	20.4082	54.6748		97.3684	96.7442	18.8776	42.2764
Na+	K+		46.5753	85.8824	17.3469	28.1853		85.4167	94.8905	20.9184	50.1931		73.4694	98.1481	18.3673	40.9266
Na+	Ca2+		40.5063	94.3662	16.3265	27.459		69.2308	93.5961	18.3673	77.8689		63.6364	94.5055	14.2857	70.4918
Na+	Mn2+		49.3827	97.546	20.4082	56.383		95.6522	97.5104	22.449	83.3333		100	99.1228	18.3673	80.1418
Na+	Fe2+ / 3+		48.6486	99.3506	18.3673	57.7358		79.661	99.505	23.9796	75.8491		82.2222	99.4536	18.8776	68.6792
Na+	Co2+		45.5882	100	15.8163	31.1475		97.8723	94.5652	23.4694	71.3115		97.3684	98.7179	18.8776	63.1148
Na+	Ni2+		47.1429	93.75	16.8367	32.2581		100	94.4444	22.9592	73.1183		100	98	18.8776	52.6882
Na+	Cu+ / 2+		46.3768	100	16.3265	37.037		93.8776	96.875	23.4694	76.5432		100	96.9697	18.3673	79.0123
Na+	Zn2+		42.8571	97.8378	18.3673	62.6298		86.5385	98.524	22.9592	92.3875		97.3684	99.6	18.8776	86.1592
Na+	Cd2+		44.7761	93.7008	15.3061	50.8547		84.9057	98.913	22.9592	77.7778		83.7209	99.3197	18.3673	62.3932
Mg2+	Cl-		91.875	71.5447	71.3592	17.8862		99.359	97.1119	75.2427	54.6748		100	97.1963	67.4757	42.2764
Mg2+	K+		92.029	91.358	61.6505	28.5714		95.5128	92.2535	72.3301	50.5792		93.2886	100	67.4757	41.3127
Mg2+	Ca2+		88.8889	96.2963	54.3689	21.3115		93.9597	89.8148	67.9612	79.5082		90.0662	93.2642	66.0194	73.7705
Mg2+	Mn2+		88.2812	94.0299	54.8544	22.3404		95.302	92.7711	68.932	81.9149		94.0741	92.1488	61.6505	79.078
Mg2+	Fe2+ / 3+		89.5522	99.1667	58.2524	44.9057		90.9091	95.122	72.8155	73.5849		92.3611	93.617	64.5631	66.4151
Mg2+	Co2+		89.8305	100	51.4563	13.1148		94.8718	87.0968	71.8447	66.3934		95	92.3077	64.5631	59.0164
Mg2+	Ni2+		90.678	90.9091	51.9417	21.5054		98.6842	86.8421	72.8155	70.9677		97.7941	88.6792	64.5631	50.5376
Mg2+	Cu+ / 2+		91.8033	100	54.3689	37.037		96.3415	96.9231	76.699	77.7778		95.8042	89.8551	66.5049	76.5432
Mg2+	Zn2+		91.2	98.1928	55.3398	56.4014		93.125	95.9854	72.3301	91.0035		93.617	96.4286	64.0777	84.083
Mg2+	Cd2+		90.678	92.1053	51.9417	44.8718		94.4099	95.7219	73.7864	76.4957		95.8042	94.7368	66.5049	61.5385
Cl-	K+		75.8929	89.5349	17.2764	29.7297		94.3662	97.619	54.4715	47.4903		97.1963	98.1651	42.2764	41.3127
Cl-	Ca2+		72.807	97.4026	16.8699	30.7377		99.262	99.505	54.6748	82.377		99.5215	100	42.2764	75
Cl-	Mn2+		75.4545	97.6048	16.8699	57.8014		98.5348	99.5763	54.6748	83.3333		100	100	42.2764	80.1418
Cl-	Fe2+ / 3+		75.2381	99.3631	16.0569	58.8679		99.6296	99.5098	54.6748	76.6038		99.5215	100	42.2764	68.6792
Cl-	Co2+		74.7573	100	15.6504	31.1475		98.5348	98.8764	54.6748	72.1311		98.5782	100	42.2764	63.1148
Cl-	Ni2+		74.0741	94.2857	16.2602	35.4839		99.262	98.5507	54.6748	73.1183		100	100	42.2764	52.6882
Cl-	Cu+ / 2+		73.3945	100	16.2602	38.2716		100	98.4848	54.6748	80.2469		100	100	42.2764	79.0123
Cl-	Zn2+		75.9259	98.4375	16.6667	65.3979		99.262	99.631	54.6748	93.4256		100	100	42.2764	86.1592
Cl-	Cd2+		74.5283	90.7975	16.0569	63.2479		98.8971	99.4624	54.6748	79.0598		100	100	42.2764	62.8205
K+	Ca2+		90.5405	94.0476	25.8687	32.377		94.7761	93.8389	49.0347	81.1475		94.6903	93.8462	41.3127	75
K+	Mn2+		91.7647	97.5309	30.1158	56.0284		98.4615	94.7154	49.4208	82.6241		100	94.958	41.3127	80.1418
K+	Fe2+ / 3+		91.25	99.3631	28.1853	58.8679		98.4962	96.6667	50.5792	76.6038		100	95.7895	41.3127	68.6792
K+	Co2+		91.4634	100	28.9575	31.1475		99.2366	92.6316	50.1931	72.1311		100	89.5349	41.3127	63.1148
K+	Ni2+		91.25	93.75	28.1853	32.2581		100	85	49.0347	73.1183		100	87.5	41.3127	52.6882
K+	Cu+ / 2+		91.25	100	28.1853	37.037		98.4962	96.9231	50.5792	77.7778		100	94.1176	41.3127	79.0123
K+	Zn2+		91.25	98.5149	28.1853	68.8581		97.037	98.8971	50.5792	93.0796		99.0741	98.0315	41.3127	86.1592
K+	Cd2+		92.8571	94.8905	25.0965	55.5556		96.9231	95.3368	48.6486	78.6325		99.0741	96.7105	41.3127	62.8205
Ca2+	Mn2+		96.9231	99.359	25.8197	54.9645		95	94.1667	77.8689	80.1418		97.2826	93.6709	73.3607	78.7234
Ca2+	Fe2+ / 3+		95.8904	100	28.6885	58.1132		92.093	97.5248	81.1475	74.3396		94.8187	94.7644	75	68.3019
Ca2+	Co2+		97.2973	100	29.5082	33.6066		97	89.2473	79.5082	68.0328		99.4505	85.5556	74.1803	63.1148
Ca2+	Ni2+		97.1014	93.9394	27.459	33.3333		100	90.6667	81.1475	73.1183		98.3784	81.6667	74.5902	52.6882
Ca2+	Cu+ / 2+		97.2973	100	29.5082	38.2716		96.6507	98.4127	82.7869	76.5432		98.9189	87.5	75	77.7778
Ca2+	Zn2+		97.1429	98.4127	27.8689	64.3599		92.9245	97.0149	80.7377	89.9654		96.3158	95.7198	75	85.1211
Ca2+	Cd2+		91.6667	93.8931	4.5082	52.5641		91.7051	97.1264	81.5574	72.2222		90.5	96.3768	74.1803	56.8376
Mn2+	Fe2+ / 3+		94.3662	100	23.7589	26.0377		57.754	74.6835	76.5957	22.2642		58.7744	75	74.8227	16.9811
Mn2+	Co2+		98.2759	100	20.2128	13.1148		74.5161	83.3333	81.9149	16.3934		75	78.9474	78.7234	12.2951
Mn2+	Ni2+		97.3684	94.7368	39.3617	19.3548		92.2449	80.6452	80.1418	53.7634		92.4051	83.3333	77.6596	37.6344
Mn2+	Cu+ / 2+		98.1366	100	56.0284	20.9877		93.9271	94.9153	82.2695	69.1358		94.0928	94.9153	79.078	69.1358
Mn2+	Zn2+		100	100	39.3617	51.9031		83.2669	89.9614	74.1135	80.6228		83.5391	90.2542	71.9858	73.7024
Mn2+	Cd2+		100	95.7983	49.2908	48.7179		91.5966	87.3684	77.305	70.9402		92.6087	88.6667	75.5319	56.8376
Fe2+ / 3+	Co2+		100	100	18.8679	9.01639		77.4648	48.1928	62.2642	32.7869		78.125	52.9412	56.6038	29.5082
Fe2+ / 3+	Ni2+		98.6842	90.4762	28.3019	20.4301		91.4773	55.102	60.7547	58.0645		89.6341	50.7042	55.4717	38.7097
Fe2+ / 3+	Cu+ / 2+		99.3464	100	57.3585	34.5679		93.0348	77.4648	70.566	67.9012		92.8962	82.0896	64.1509	67.9012
Fe2+ / 3+	Zn2+		87.2727	100	18.1132	43.2526		90.6077	85.8586	61.8868	88.2353		89.8204	88.015	56.6038	81.3149
Fe2+ / 3+	Cd2+		100	93.6	39.6226	50		96.4467	90.404	71.6981	76.4957		97.1751	91.195	64.9057	61.9658
Co2+	Ni2+		100	84.6154	18.0328	11.828		75.4717	52.8846	32.7869	59.1398		72.549	49.3671	30.3279	41.9355
Co2+	Cu+ / 2+		100	100	31.1475	34.5679		81.3187	79.1045	60.6557	65.4321		80	79.1045	52.459	65.4321
Co2+	Zn2+		100	100	15.5738	41.5225		77.7778	88.8889	45.9016	88.5813		73.1343	89.272	40.1639	80.6228
Co2+	Cd2+		100	92.9825	26.2295	45.2991		85.2273	92.6316	61.4754	75.2137		89.6104	93.4211	56.5574	60.6838
Ni2+	Cu+ / 2+		92	100	24.7312	17.284		73.1707	85.7143	64.5161	59.2593		70.4918	81.6667	46.2366	60.4938
Ni2+	Zn2+		33.3333	96.8254	1.07527	21.1073		70.1299	94.697	58.0645	86.5052		63.3333	95	40.8602	78.8927
Ni2+	Cd2+		96.4286	92.9825	29.0323	45.2991		80.5195	95.5801	66.6667	73.9316		84.4828	96.5753	52.6882	60.2564
Cu+ / 2+	Zn2+		100	97.931	22.2222	49.1349		84.9057	91.6667	55.5556	91.3495		83.3333	91.3534	55.5556	84.083
Cu+ / 2+	Cd2+		100	93.75	20.9877	51.2821		93.75	96.8085	74.0741	77.7778		89.8551	97.973	76.5432	61.9658
Zn2+	Cd2+		94.2857	93.6937	57.0934	44.4444		93.5943	93.4426	91.0035	73.0769		96.063	94.5946	84.4291	59.8291
		Averages	89.2449		34.1656			91.2379		65.1812			91.3856		57.4607

## Sheet: Intermediate Calcuations
7	26	117	6	39	17	149	12	37	19	138	5
44	43	84	27	40	1	269	11	37	1	208	7
34	39	73	12	41	7	130	7	36	13	106	2
32	47	67	4	36	16	190	13	28	16	172	10
40	41	159	4	44	2	235	6	36	0	226	2
36	38	153	1	47	12	201	1	37	8	182	1
31	37	38	0	46	1	87	5	37	1	77	1
33	37	30	2	45	0	68	4	37	0	49	1
32	37	30	0	46	3	62	2	36	0	64	2
36	48	181	4	45	7	267	4	37	1	249	1
30	37	119	8	45	8	182	2	36	7	146	1
147	13	88	35	155	1	269	8	139	0	208	6
127	11	74	7	149	7	131	11	139	10	107	0
112	14	52	2	140	9	194	22	136	15	180	13
113	15	63	4	142	7	231	18	127	8	223	19
120	14	119	1	150	15	195	10	133	11	176	12
106	12	16	0	148	8	81	12	133	7	72	6
107	11	20	2	150	2	66	10	133	3	47	6
112	10	30	0	158	6	63	2	137	6	62	7
114	11	163	3	149	11	263	11	132	9	243	9
107	11	105	9	152	9	179	8	137	6	144	8
85	27	77	9	268	16	123	3	208	6	107	2
83	31	75	2	269	2	201	1	208	1	183	0
83	27	163	4	269	4	235	1	208	0	226	0
79	26	156	1	269	1	203	1	208	1	182	0
77	26	38	0	269	4	88	1	208	3	77	0
80	28	33	2	269	2	68	1	208	0	49	0
80	29	31	0	269	0	65	1	208	0	64	0
82	26	189	3	269	2	270	1	208	0	249	0
79	27	148	15	269	3	185	1	208	0	147	0
67	7	79	5	127	7	198	13	107	6	183	12
78	7	158	4	128	2	233	13	107	0	226	12
73	7	156	1	131	2	203	7	107	0	182	8
75	7	38	0	130	1	88	7	107	0	77	9
73	7	30	2	127	0	68	12	107	0	49	7
73	7	30	0	131	2	63	2	107	0	64	4
73	7	199	3	131	4	269	3	107	1	249	5
65	5	130	7	126	4	184	9	107	1	147	5
63	2	155	1	190	10	226	14	179	5	222	15
70	3	154	0	198	17	197	5	183	10	181	10
72	2	41	0	194	6	83	10	181	1	77	13
67	2	31	2	198	0	68	7	182	3	49	11
72	2	31	0	202	7	62	1	183	2	63	9
68	2	186	3	197	15	260	8	183	7	246	11
11	1	123	8	199	18	169	5	181	19	133	5
67	4	69	0	216	158	59	20	211	148	45	15
57	1	16	0	231	79	20	4	222	74	15	4
111	3	18	1	226	19	50	12	219	18	35	7
158	3	17	0	232	15	56	3	223	14	56	3
111	0	150	0	209	42	233	26	203	40	213	23
139	0	114	5	218	20	166	24	213	17	133	17
50	0	11	0	165	48	40	43	150	42	36	32
75	1	19	2	161	15	54	44	147	17	36	35
152	1	28	0	187	14	55	16	170	13	55	12
48	7	125	0	164	17	255	42	150	17	235	32
105	0	117	8	190	7	179	19	172	5	145	14
22	0	11	2	40	13	55	49	37	14	39	40
38	0	28	0	74	17	53	14	64	16	53	14
19	0	120	0	56	16	256	32	49	18	233	28
32	0	106	8	75	13	176	14	69	8	142	10
23	2	14	0	60	22	48	8	43	18	49	11
1	2	61	2	54	23	250	14	38	22	228	12
27	1	106	8	62	15	173	8	49	9	141	5
18	0	142	3	45	8	264	24	45	9	243	23
17	0	120	8	60	4	182	6	62	7	145	3
165	10	104	7	263	18	171	12	244	10	140	8
