# Supplementary material for: Using support vector machines to improve elemental ion identification in macromolecular crystal structures
Source: Acta Crystallogr D Biol Crystallogr. 2015 Apr 25;71(Pt 5):1147–58. doi: 10.1107/S1399004715004241 (PMC4427199; doi:10.1107/S1399004715004241)
Supplement: Supplementary file 9 [file d-71-01147-sup9.xlsx]

## Sheet: Table S10
	Coordinating Group
Ion	Carboxylate	Amide	Backbone atom	Water	Sulfate	Phosphate	Disulfide	Primary nitrogen	Secondary nitrogen	Tertiary nitrogen	Chloride	Oxygen	Nitrogen	Sulfur
Water	0.206	0.117	0.525	0.823	0.003	0.004	0	0.186	0.233	0.003	0	0.963	0.392	0.004
Sodium	0.344	0.187	0.745	0.856	0.014	0.025	0	0.109	0.257	0.002	0	0.986	0.327	0.012
Magnesium	0.469	0.091	0.256	0.945	0.002	0.197	0	0.046	0.105	0	0	0.998	0.14	0
Chloride	0.047	0.159	0.674	0.868	0.001	0	0	0.423	0.736	0.012	0	0.92	0.888	0.004
Potassium	0.34	0.238	0.896	0.744	0.002	0.064	0	0.093	0.136	0	0	0.993	0.184	0.02
Calcium	0.838	0.253	0.7	0.835	0.003	0.019	0	0.044	0.068	0	0	0.996	0.117	0
Manganese	0.897	0.089	0.134	0.865	0.015	0.153	0	0.031	0.573	0	0	0.988	0.6	0.028
Iron	0.831	0.015	0.011	0.749	0.015	0.041	0	0.019	0.85	0	0	0.929	0.873	0.086
Cobalt	0.733	0.06	0.152	0.77	0	0.083	0	0.074	0.664	0	0	0.977	0.714	0.097
Nickel	0.445	0.041	0.194	0.71	0.014	0.014	0.008	0.21	0.765	0	0	0.847	0.814	0.145
Copper	0.136	0.023	0.114	0.45	0	0	0	0.082	0.927	0	0	0.636	0.968	0.373
Zinc	0.643	0.03	0.057	0.547	0.017	0.032	0	0.057	0.692	0	0	0.813	0.726	0.306
Cadmium	0.824	0.043	0.118	0.817	0.01	0.003	0	0.046	0.368	0	0	0.988	0.403	0.097
