# Supplementary material for: Using support vector machines to improve elemental ion identification in macromolecular crystal structures
Source: Acta Crystallogr D Biol Crystallogr. 2015 Apr 25;71(Pt 5):1147–58. doi: 10.1107/S1399004715004241 (PMC4427199; doi:10.1107/S1399004715004241)
Supplement: Supplementary file 10 [file d-71-01147-sup10.xlsx]

## Sheet: Table S10
Ion	trigonal_plane	tetrahedron	square_plane	trigonal_pyramid	see_saw	square_pyramid	trigonal_bipyramid	octahedron	square_pyramid_bidentate_miss	pentagonal_bipyramid	square_pyramid_bidentate	pentagonal_pyramid_bidentate
Water	0.080542	0.007525	0.000271	0.028444	0.000653	0.000152	0.000388	0.000142	0.000402	1.2e-05	6.2e-05	2.5e-05
Sodium	0.055556	0.002058	0.00823	0.032922	0.016461	0.106996	0.08642	0.148148	0.047325	0.002058	0.020576	0
Magnesium	0.012433	0.003552	0.005329	0.012433	0.024867	0.069272	0.015986	0.62167	0.031972	0	0.024867	0.001776
Chloride	0.010909	0	0	0.002424	0.002424	0	0.001212	0	0	0	0	0
Potassium	0.024444	0	0.033333	0.055556	0.057778	0.044444	0.097778	0.044444	0.035556	0.035556	0.008889	0.006667
Calcium	0.004431	0	0.004431	0.001477	0.002954	0.007386	0.005908	0.187592	0.054653	0.32644	0.1226	0.135894
Manganese	0.001453	0.00436	0.001453	0.02907	0.042151	0.045058	0.085756	0.459302	0.143895	0.013081	0.020349	0
Iron	0	0.033708	0	0.011236	0.018727	0.059925	0.123596	0.385768	0.164794	0.003745	0.033708	0
Cobalt	0	0.013825	0	0.0553	0.018433	0.059908	0.096774	0.414747	0.087558	0	0.041475	0
Nickel	0.002732	0.02459	0.065574	0.032787	0.008197	0.079235	0.038251	0.34153	0.068306	0.005464	0.019126	0.002732
Copper	0.108871	0.048387	0.060484	0.294355	0.016129	0.064516	0.072581	0.008065	0.024194	0.004032	0.004032	0
Zinc	0.00566	0.318868	0	0.077358	0.00566	0.026415	0.107547	0.060377	0.107547	0.00566	0.011321	0
Cadmium	0.005128	0.017094	0.006838	0.022222	0.018803	0.025641	0.02735	0.068376	0.193162	0.041026	0.090598	0.005128
