# Supplementary material for: Using support vector machines to improve elemental ion identification in macromolecular crystal structures
Source: Acta Crystallogr D Biol Crystallogr. 2015 Apr 25;71(Pt 5):1147–58. doi: 10.1107/S1399004715004241 (PMC4427199; doi:10.1107/S1399004715004241)
Supplement: Supplementary file 11 [file d-71-01147-sup11.xlsx]

## Sheet: Decision Tree
Ion Set	PDB ID	Atom ID	Categorization	Notes
Sodium (High Res)	4o0c	pdb=" O HOH A 679 "	Unmodeled Sodium	BVS, VECSUM, and geometry for sodium: 0.940, 0.104, trigonal_bipyramid
Sodium (High Res)	4o0c	pdb=" O HOH A 636 "	Unmodeled Sodium	BVS, VECSUM, and geometry for sodium: 1.055, 0.145, trigonal_bipyramid
Sodium (High Res)	2wf8	pdb=" O HOH A2178 "	Unmodeled Sodium	BVS, VECSUM, and geometry for sodium: 1.052, 0.143, square_pyramid_bidentate_miss
Sodium (High Res)	3p3e	pdb=" O HOH A1056 "	Unmodeled Sodium	BVS, VECSUM, and geometry for sodium: 0.912, 0.035, octahedron
Sodium (High Res)	3p3e	pdb=" O HOH A1090 "	Unmodeled Sodium	BVS, VECSUM, and geometry for sodium: 1.021, 0.082, octahedron
Sodium (High Res)	4jn7	pdb=" O HOH A 805 "	False positive	Site is structured like a sodium, but BVS values a little too low -- conservatively labeing as water
Sodium (High Res)	3zpy	pdb=" O HOH A2184 "	Unmodeled Sodium	BVS, VECSUM, and geometry for sodium: 1.034, 0.254, square_pyramid_bidentate_miss
Sodium (High Res)	3zpy	pdb=" O HOH B2069 "	False positive	Site is structured like a sodium, but BVS values a little too low -- conservatively labeing as water
Sodium (High Res)	1to2	pdb=" O HOH E 794 "	Unmodeled Sodium	Site chelated by PEG, BVS, VECSUM, and geometry for sodium: 1.089, 0.056
Sodium (High Res)	4b1m	pdb=" O HOH A2005 "	Unmodeled Sodium	BVS, VECSUM, and geometry for sodium: 1.072, 0.295, square_pyramid
Sodium (High Res)	3u8i	pdb=" O HOH A 357 "	Unmodeled Sodium	BVS, VECSUM, and geometry for sodium: 0.891, 0.160, octahedron
Sodium (High Res)	3u8i	pdb=" O HOH B 287 "	Unmodeled Sodium	BVS, VECSUM, and geometry for sodium: 0.892, 0.161, octahedron
Sodium (High Res)	3b34	pdb=" O HOH A1094 "	Unmodeled Sodium	BVS, VECSUM, and geometry for sodium: 0.846, 0.151, trigonal_bipyramid
Sodium (High Res)	3b34	pdb=" O HOH A1372 "	Unmodeled Sodium	BVS, VECSUM, and geometry for sodium: 1.022, 0.239, octahedron
Sodium (High Res)	3fo3	pdb=" O HOH B1173 "	False positive	14 atomic contacts, this site is way too noisy to confirm an ion like sodium…
Sodium (High Res)	2v1q	pdb=" O HOH B2099 "	Unmodeled Sodium	BVS, VECSUM, and geometry for sodium: 1.085, 0.164, square_pyramid
Sodium (High Res)	3o1c	pdb=" O HOH A 331 "	False positive	2 contacts at 2 Angstrom, others above 2.5 Angstrom
Sodium (High Res)	4hil	pdb=" O HOH B 202 "	Unmodeled Sodium	BVS, VECSUM, and geometry for sodium: 1.081, 0.049, octahedron
Sodium (High Res)	3grd	pdb=" O HOH A 184 "	Unmodeled Sodium	BVS, VECSUM, and geometry for sodium: 1.078, 0.096, octahedron
Sodium (High Res)	3grd	pdb=" O HOH B 143 "	Unmodeled Sodium	BVS, VECSUM, and geometry for sodium: 1.169, 0.134, octahedron
Sodium (High Res)	3fde	pdb=" O HOH B 147 "	Unmodeled Sodium	BVS, VECSUM, and geometry for sodium: 0.953, 0.297, square_pyramid
Sodium (High Res)	3fde	pdb=" O HOH B 638 "	Unmodeled Sodium	BVS, VECSUM, and geometry for sodium: 0.857, 0.279, see_saw
Sodium (High Res)	3vii	pdb=" O HOH A1274 "	False positive	Coordinating atom distances not evenly distributed around site
Sodium (High Res)	2x6w	pdb=" O HOH A2482 "	Unmodeled Sodium	BVS, VECSUM, and geometry for sodium: 0.874, 0.155, octahedron
Sodium (High Res)	2x6w	pdb=" O HOH A2486 "	Unmodeled Sodium	BVS, VECSUM, and geometry for sodium: 1.148, 0.268, octahedron
Sodium (High Res)	3g7r	pdb=" O HOH B 257 "	Unmodeled Sodium	BVS, VECSUM, and geometry for sodium: 0.861, 0.169, trigonal_bipyramid
Sodium (High Res)	4l9d	pdb=" O HOH B1031 "	Unmodeled Sodium	BVS, VECSUM, and geometry for sodium: 0.892, 0.171, trigonal_bipyramid
Sodium (High Res)	4l9d	pdb=" O HOH B1035 "	Unmodeled Sodium	BVS, VECSUM, and geometry for sodium: 1.012, 0.242, octahedron
Sodium (High Res)	4l9d	pdb=" O HOH B1140 "	Unmodeled Sodium	BVS, VECSUM, and geometry for sodium: 1.067, 0.184, square_pyramid
Sodium (High Res)	4l9d	pdb=" O HOH A1078 "	False positive	11 atomic contacts, this site is way too noisy to confirm an ion like sodium…
Sodium (High Res)	4dmi	pdb=" O HOH D 435 "	Unmodeled Sodium	BVS, VECSUM, and geometry for sodium: 0.863, 0.296, square_pyramid
Sodium (High Res)	3hvi	pdb=" O HOH A 334 "	Unmodeled Sodium	BVS, VECSUM, and geometry for sodium: 0.921, 0.103, trigonal_bipyramid
Sodium (High Res)	3wc3	pdb=" O HOH A1355 "	Unmodeled Sodium	BVS, VECSUM, and geometry for sodium: 0.870, 0.203, see_saw
Sodium (High Res)	3wc3	pdb=" O HOH A1392 "	False positive	Atom contact at 2 Angstrom
Sodium (High Res)	1vbw	pdb=" O HOH A3136 "	False positive	Atom contact at 2 Angstrom
Sodium (High Res)	3mao	pdb=" O HOH A 185 "	False positive	Atom contact at 2 Angstrom
Sodium (High Res)	3mao	pdb=" O HOH A 240 "	Unmodeled Sodium	BVS, VECSUM, and geometry for sodium: 1.142, 0.294, square_pyramid
Magnesium (High Res)	3h7f	pdb=" O HOH A 451 "	Unmodeled Sodium	BVS, VECSUM, and geometry for sodium: 1.072, 0.099, octahedron
Magnesium (High Res)	3h7f	pdb=" O HOH B 438 "	Unmodeled Sodium	BVS, VECSUM, and geometry for sodium: 1.122, 0.062, octahedron
Magnesium (High Res)	3vmk	pdb=" O HOH B 548 "	Unmodeled Sodium	BVS, VECSUM, and geometry for sodium: 0.940, 0.080, octahedron
Magnesium (High Res)	4mkg	pdb=" O HOH A 697 "	Unmodeled Sodium	BVS, VECSUM, and geometry for sodium: 0.964, 0.237, octahedron
Magnesium (High Res)	3c8c	pdb=" O HOH A 504 "	Unmodeled Sodium	BVS, VECSUM, and geometry for sodium: 1.158, 0.086, octahedron
Magnesium (High Res)	3c8c	pdb=" O HOH B 506 "	Unmodeled Sodium	BVS, VECSUM, and geometry for sodium: 1.158, 0.119, octahedron
Magnesium (High Res)	2yfn	pdb=" O HOH A2516 "	False positive	Coordinating a magnesium ion
Magnesium (High Res)	4kr5	pdb=" O HOH B 909 "	Unmodeled Magnesium	BVS close to magnesium, octahedral geometry
Magnesium (High Res)	2z51	pdb=" O HOH A 271 "	Unmodeled Magnesium	BVS close to magnesium, octahedral geometry
Magnesium (High Res)	2hsj	pdb=" O HOH C1728 "	Unmodeled Calcium	BVS close to calcium, octahedral geometry, very low b-factor on modeled water
Chloride (High Res)	3u9w	pdb=" O HOH A8007 "	Unmodeled Chloride	Difference peak, coordinating backbone nitrogen and arginine
Chloride (High Res)	4ied	pdb=" O HOH A 431 "	Unmodeled Chloride	Difference peak, coordinating lysine
Chloride (High Res)	4ied	pdb=" O HOH B 401 "	Unmodeled Chloride	Difference peak, coordinating lysine
Chloride (High Res)	4ied	pdb=" O HOH C 401 "	Unmodeled Chloride	Difference peak, coordinating lysine
Chloride (High Res)	1so7	pdb=" O HOH A 524 "	Unmodeled Chloride	Difference peak, coordinating lysine
Chloride (High Res)	3myx	pdb=" O HOH B 454 "	Unmodeled Chloride	Difference peak, nearby arginine
Chloride (High Res)	1rkq	pdb=" O HOH A1277 "	Unmodeled Chloride	Difference peak, coordinating lysine
Chloride (High Res)	1rkq	pdb=" O HOH A1289 "	Unmodeled Chloride	Difference peak, nearby arginine
Chloride (High Res)	1rkq	pdb=" O HOH B2279 "	Unmodeled Chloride	Difference peak, nearby arginine
Chloride (High Res)	2fyq	pdb=" O HOH A 404 "	Unmodeled Chloride	Difference peak, coordinating lysine
Chloride (High Res)	2v9v	pdb=" O HOH A2012 "	Unmodeled Chloride	Difference peak, nearby arginine
Chloride (High Res)	3u3g	pdb=" O HOH A 301 "	Unmodeled Chloride	Difference peak, nearby backbone nitrogen, arginine, and glutamine
Chloride (High Res)	3u3g	pdb=" O HOH B 202 "	Unmodeled Chloride	Difference peak, nearby backbone nitrogen, arginine, and glutamine
Chloride (High Res)	4ler	pdb=" O HOH A 607 "	Unmodeled Chloride	Difference peak, nearby arginine
Chloride (High Res)	3h7c	pdb=" O HOH X 394 "	Unmodeled Chloride	Difference peak, nearby arginine
Chloride (High Res)	3e8m	pdb=" O HOH B 209 "	False positive	Average b-factor, no difference peak
Chloride (High Res)	3daq	pdb=" O HOH A 308 "	Unmodeled Chloride	Difference peak, coordinating lysine
Chloride (High Res)	3daq	pdb=" O HOH B 309 "	Unmodeled Chloride	Difference peak, coordinating lysine
Chloride (High Res)	3daq	pdb=" O HOH C 298 "	Unmodeled Chloride	Small difference peak, nearby lysine and backbone nitrogen
Chloride (High Res)	3daq	pdb=" O HOH D 304 "	Unmodeled Chloride	Difference peak, coordinating lysine
Chloride (High Res)	2ux7	pdb=" O HOH A2090 "	Unmodeled Chloride	Difference peak, coordinating lysine and backbone nitrogen
Chloride (High Res)	3u8o	pdb=" O HOH H 989 "	Unmodeled Iodide	Unmodeled halide, too large to be chloride though, Iodide also crystallized in cell, so picking that instead
Chloride (High Res)	3u8o	pdb=" O HOH H1019 "	Unmodeled Iodide	Unmodeled halide, too large to be chloride though, Iodide also crystallized in cell, so picking that instead
Chloride (High Res)	4fzl	pdb=" O HOH A 408 "	False positive	Average b-factor, no difference peak
Chloride (High Res)	3m6w	pdb=" O HOH A 860 "	Unmodeled Chloride	Difference peak, coordinated by lysine and glutamine
Chloride (High Res)	3o9z	pdb=" O HOH B 346 "	False positive	No difference peak, coordinated closely by carboxyl group
Potassium (High Res)	1rm6	pdb=" O HOH E6261 "	Unmodeled Potassium	Difference peak, BVS mostly matches potassium
Potassium (High Res)	1ooy	pdb=" O HOH A1181 "	False positive	Coordinating potassium ion
Potassium (High Res)	3fd5	pdb=" O HOH B 720 "	Unmodeled Potassium	Difference peak, BVS mostly matches potassium
Potassium (High Res)	4ls6	pdb=" O HOH A 686 "	False positive	No difference peak, incomplete coordination
Potassium (High Res)	3vfl	pdb=" O HOH B 602 "	False positive	No difference peak, incomplete coordination
Potassium (High Res)	3zda	pdb=" O HOH A2131 "	Unmodeled Potassium	Difference peak, BVS a bit low, but complete coordination environment
Potassium (High Res)	4ia6	pdb=" O HOH B1043 "	Unmodeled Potassium	Difference peak, BVS matches potassium
Calcium (High Res)	4kxv	pdb=" O HOH A7687 "	Unmodeled Calcium	Geometry, density, and BVS all fit calcium
Calcium (High Res)	3g4e	pdb=" O HOH B 305 "	Unmodeled Calcium	Geometry, density, and BVS all fit calcium
Manganese (High Res)	2g50	pdb=" O HOH D7070 "	False positive	Coordinating manganese ion
Manganese (High Res)	2g50	pdb=" O HOH F6825 "	False positive	Coordinating manganese ion
Manganese (High Res)	2g50	pdb=" O HOH H6674 "	False positive	Coordinating manganese ion
Manganese (High Res)	3a6d	pdb=" O HOH B2088 "	False positive	Coordinating manganese and zinc ions
Iron (High Res)	4iwk	pdb=" O HOH B 434 "	False positive	Coordinating iron ion
Nickel (High Res)	2yna	pdb=" O HOH A2432 "	False positive	Only two coordinating atoms, no difference peak
Nickel (High Res)	3a1f	pdb=" O HOH A 224 "	False positive	Coordinating a nickel ion
Zinc (High Res)	2o1q	pdb=" O HOH A 203 "	False positive	Little electron density, BVS far too low, no complete coordination environment
Zinc (High Res)	4pxy	pdb=" O HOH A 686 "	False positive	Coordinating a zinc ion
Zinc (High Res)	4bmb	pdb=" O HOH A2099 "	False positive	Coordinating a zinc ion
Cadmium (High Res)	2ffx	pdb=" O HOH J 456 "	False positive	Little electron density, BVS far too low, no complete coordination environment
Cadmium (High Res)	4cog	pdb=" O HOH B2109 "	False positive	Coordinating a magnesium ion
Cadmium (High Res)	4gsx	pdb=" O HOH A 919 "	False positive	No difference peak, incomplete coordination
Cadmium (High Res)	4gsx	pdb=" O HOH B 748 "	False positive	No difference peak
Cadmium (High Res)	4gsx	pdb=" O HOH B 787 "	False positive	No difference peak
Cadmium (High Res)	1qjw	pdb=" O HOH A2205 "	Unmodeled Cadmium	Has similar scatter and binding properties to other cadmiums in the cell
Cadmium (High Res)	4bpk	pdb=" O HOH A2068 "	False positive	Coordinating cadmium ion
Cadmium (High Res)	4bpk	pdb=" O HOH B2026 "	False positive	Coordinating cadmium ion

## Sheet: SVM
Ion Set	PDB ID	Atom ID	Categorization	Notes
Sodium	2flh	pdb=" O HOH B 895 "	Unmodeled Sodium	BVS, VECSUM, and geometry for sodium: 0.809, 0.186, square_pyramid
Sodium	3b34	pdb=" O HOH A1372 "	Unmodeled Sodium	BVS, VECSUM, and geometry for sodium: 1.022, 0.234, octahedron
Sodium	3b34	pdb=" O HOH A1389 "	Unmodeled Sodium	BVS, VECSUM, and geometry for sodium: 0.845, 0.083, octahedron
Sodium	3i24	pdb=" O HOH A 215 "	False positive	No electron density
Sodium	3ju4	pdb=" O HOH A1782 "	False positive	No electron density
Sodium	3wc3	pdb=" O HOH A 779 "	Unmodeled Sodium	BVS, VECSUM, and geometry for sodium: 0.678, 0.340, square_pyramid
Sodium	2x5x	pdb=" O HOH A2049 "	Unmodeled Sodium	BVS, VECSUM, and geometry for sodium: 0.769, 0.250, square_pyramid
Sodium	4b1m	pdb=" O HOH A2005 "	Unmodeled Sodium	BVS, VECSUM, and geometry for sodium: 1.072, 0.275, square_pyramid
Sodium	2v1q	pdb=" O HOH A2043 "	Unmodeled Sodium	BVS, VECSUM, and geometry for sodium: 1.077, 0.214, square_pyramid
Sodium	2v1q	pdb=" O HOH B2099 "	Unmodeled Sodium	BVS, VECSUM, and geometry for sodium: 1.085, 0.151, square_pyramid
Sodium	3grd	pdb=" O HOH A 184 "	Unmodeled Sodium	BVS, VECSUM, and geometry for sodium: 1.078, 0.089, octahedron
Sodium	3grd	pdb=" O HOH A 330 "	Unmodeled Sodium	BVS, VECSUM, and geometry for sodium: 1.190, 0.074, octahedron
Sodium	3grd	pdb=" O HOH B 143 "	Unmodeled Sodium	BVS, VECSUM, and geometry for sodium: 1.169, 0.115, octahedron
Sodium	2x6w	pdb=" O HOH A2479 "	False positive	Coordinating threonine is far too close (1.7 Angstrom)
Sodium	2x6w	pdb=" O HOH A2482 "	Unmodeled Sodium	BVS, VECSUM, and geometry for sodium: 0.874, 0.177, octahedron
Sodium	2x6w	pdb=" O HOH A2486 "	Unmodeled Sodium	BVS, VECSUM, and geometry for sodium: 1.148, 0.233, octahedron
Sodium	2x6w	pdb=" O HOH A2546 "	Unmodeled Sodium	BVS, VECSUM, and geometry for sodium: 1.219, 0.182, octahedron
Sodium	4psr	pdb=" O HOH B1296 "	Unmodeled Sodium	BVS, VECSUM, and geometry for sodium: 0.771, 0.287, square_pyramid
Sodium	4dmi	pdb=" O HOH D 435 "	Unmodeled Sodium	BVS, VECSUM, and geometry for sodium: 0.863, 0.343, square_pyramid
Sodium	4dmi	pdb=" O HOH E 450 "	Unmodeled Sodium	BVS, VECSUM, and geometry for sodium: 0.782, 0.453, square_pyramid
Sodium	4dmi	pdb=" O HOH E 471 "	False positive	Very little supporting density, BVS too high to be sodium
Sodium	3hvi	pdb=" O HOH A 437 "	False positive	Very little supporting density, BVS too high to be sodium
Sodium	2vqr	pdb=" O HOH A2613 "	Unmodeled Sodium	BVS, VECSUM, and geometry for sodium: 0.726, 0.161, square_pyramid
Sodium	4o0c	pdb=" O HOH A 554 "	Unmodeled Sodium	BVS, VECSUM, and geometry for sodium: 0.791, 0.155, octahedron
Sodium	3p3e	pdb=" O HOH A1050 "	Unmodeled Sodium	BVS, VECSUM, and geometry for sodium: 0.914, 0.084, square_pyramid_bidentate
Sodium	3p3e	pdb=" O HOH A1056 "	Unmodeled Sodium	BVS, VECSUM, and geometry for sodium: 0.912, 0.038, octahedron
Sodium	3p3e	pdb=" O HOH A1090 "	Unmodeled Sodium	BVS, VECSUM, and geometry for sodium: 1.021, 0.081, octahedron
Sodium	3p3e	pdb=" O HOH A1229 "	Unmodeled Sodium	BVS, VECSUM, and geometry for sodium: 0.602, 0.311, square_pyramid
Sodium	3p3e	pdb=" O HOH A1264 "	Unmodeled Sodium	BVS, VECSUM, and geometry for sodium: 0.657, 0.277, square_pyramid
Sodium	4hil	pdb=" O HOH B 202 "	Unmodeled Sodium	BVS, VECSUM, and geometry for sodium: 1.081, 0.046, octahedron
Sodium	3ond	pdb=" O HOH A 514 "	Unmodeled Sodium	BVS, VECSUM, and geometry for sodium: 0.703, 0.319, square_pyramid
Sodium	4cfy	pdb=" O HOH A2088 "	Unmodeled Sodium	BVS, VECSUM, and geometry for sodium: 1.374, 0.176, octahedron
Sodium	4cfy	pdb=" O HOH A2236 "	Unmodeled Sodium	BVS, VECSUM, and geometry for sodium: 1.345, 0.203, octahedron
Sodium	1to2	pdb=" O HOH E 794 "	Unmodeled Sodium	Site chelated by PEG, BVS, VECSUM, and geometry for sodium: 1.089, 0.051, pentagonal_bibidentate_miss
Sodium	2ggc	pdb=" O HOH A1278 "	Unmodeled Sodium	BVS, VECSUM, and geometry for sodium: 0.741, 0.305, square_pyramid
Sodium	3u8i	pdb=" O HOH A 357 "	Unmodeled Sodium	BVS, VECSUM, and geometry for sodium: 0.891, 0.180, octahedron
Sodium	3u8i	pdb=" O HOH B 287 "	Unmodeled Sodium	BVS, VECSUM, and geometry for sodium: 0.892, 0.180, octahedron
Sodium	3fo3	pdb=" O HOH B 587 "	False positive	Site is structured like a sodium, but BVS values are far too high -- conservatively labeling as water
Sodium	2y3c	pdb=" O HOH A2236 "	Unmodeled Sodium	BVS, VECSUM, and geometry for sodium: 1.217, 0.110, octahedron
Sodium	2y3c	pdb=" O HOH A2239 "	Unmodeled Sodium	BVS, VECSUM, and geometry for sodium: 0.911, 0.230, octahedron
Sodium	3fde	pdb=" O HOH A 661 "	Unmodeled Sodium	BVS, VECSUM, and geometry for sodium: 1.020, 0.053, octahedron
Sodium	3fde	pdb=" O HOH B 147 "	Unmodeled Sodium	BVS, VECSUM, and geometry for sodium: 0.953, 0.311, square_pyramid
Sodium	3wkq	pdb=" O HOH A 783 "	Unmodeled Sodium	BVS, VECSUM, and geometry for sodium: 0.797, 0.125, octahedron
Sodium	4l9d	pdb=" O HOH A1071 "	False positive	Little supporting density, BVS values far too high
Sodium	4l9d	pdb=" O HOH B1035 "	Unmodeled Sodium	BVS, VECSUM, and geometry for sodium: 1.012, 0.239, octahedron
Sodium	4l9d	pdb=" O HOH B1140 "	Unmodeled Sodium	BVS, VECSUM, and geometry for sodium: 1.067, 0.172, square_pyramid
Sodium	3qc5	pdb=" O HOH X 43 "	Unmodeled Sodium	BVS, VECSUM, and geometry for sodium: 0.734, 0.240, square_pyramid
Sodium	3mao	pdb=" O HOH A 240 "	Unmodeled Sodium	BVS, VECSUM, and geometry for sodium: 1.142, 0.258, square_pyramid
Magnesium	2rdq	pdb=" O HOH A 352 "	False positive	Methionione alternate conformation
Magnesium	2rdq	pdb=" O HOH A 761 "	False positive	No electron density
Magnesium	2rdq	pdb=" O HOH A 858 "	False positive	No electron density, coordinating magnesium
Magnesium	2rdq	pdb=" O HOH A 878 "	False positive	No electron density
Magnesium	1f9v	pdb=" O HOH A1008 "	False positive	BVS is too low to match magnesium
Magnesium	2f3y	pdb=" O HOH B 48 "	False positive	Anomalous signal too strong for magnesium, unmodeled selenium?...
Magnesium	4ied	pdb=" O HOH C 403 "	Unmodeled Chloride	See below
Magnesium	2z51	pdb=" O HOH A 238 "	Unmodeled Magnesium	BVS matches magnesium, octahedral geometry, but extra waters modeled due to symmetry
Magnesium	2z51	pdb=" O HOH A 271 "	Unmodeled Magnesium	BVS matches magnesium, octahedral geometry
Magnesium	2z51	pdb=" O HOH A 333 "	Unmodeled Magnesium	BVS matches magnesium, octahedral geometry, but extra waters modeled due to symmetry
Magnesium	2z51	pdb=" O HOH A 423 "	False positive	Might be magnesium, but poor density around coordination site, conservatively marking as water
Magnesium	1w0n	pdb=" O HOH A2093 "	False positive	Coordinated by waters group at < 1.7 Angstroms
Magnesium	4kr5	pdb=" O HOH A 976 "	False positive	Might be magnesium, but poor coordination distances, conservatively marking as water
Magnesium	3rfe	pdb=" O HOH B 139 "	Unmodeled Chloride	Appears to be a chloride ion, coordinated by four positively charged groups
Magnesium	3t10	pdb=" O HOH A 621 "	False positive	Coordinated by carboxy group at 1.84 Angstroms, little supporting electron density
Chloride	4ied	pdb=" O HOH A 401 "	Unmodeled Chloride	Abnormally low b-factor, nearby aspargine, arginine, and lysine
Chloride	4ied	pdb=" O HOH C 401 "	Unmodeled Chloride	Abnormally low b-factor, nearby lysine and backbone nitrogen
Chloride	4ied	pdb=" O HOH C 403 "	Unmodeled Chloride	Abnormally low b-factor, nearby serines
Chloride	4bf5	pdb=" O HOH A2128 "	Unmodeled Chloride	Abnormally low b-factor, nearby histidine and backbone nitrogen
Chloride	4bf5	pdb=" O HOH B2382 "	Unmodeled Chloride	Abnormally low b-factor, nearby arginine and backbone nitrogen
Chloride	1k5c	pdb=" O HOH A2004 "	Unmodeled Chloride	Difference peak, nearby asparagine and serine
Chloride	3rjt	pdb=" O HOH B 533 "	Unmodeled Chloride	Difference peak, coordinating asparagine and backbone nitrogen
Chloride	1a7s	pdb=" O HOH A 453 "	Unmodeled Chloride	Difference peak, nearby backbone nitrogen
Chloride	4fb2	pdb=" O HOH C 601 "	False positive	Small difference peak, but coordinated by backbone carbonyl groups in addition to backbone nitrogen
Chloride	4gxw	pdb=" O HOH B 501 "	Unmodeled Chloride	Small difference peak, nearby backbone nitrogen, histidine, and serine
Chloride	3u8o	pdb=" O HOH H 989 "	Unmodeled Iodide	Unmodeled halide, too large to be chloride though, Iodide also crystallized in cell, so picking that instead
Chloride	3u8o	pdb=" O HOH H1019 "	Unmodeled Iodide	Unmodeled halide, too large to be chloride though, Iodide also crystallized in cell, so picking that instead
Chloride	2q3i	pdb=" O HOH D 64 "	False positive	No electron density
Chloride	3is3	pdb=" O HOH A 301 "	False positive	Normal b-factor + density, coordinated by backbone carbonyl group
Chloride	3u3g	pdb=" O HOH B 201 "	Unmodeled Chloride	Difference peak, nearby backbone nitrogen, arginine, and glutamine
Chloride	3u3g	pdb=" O HOH B 202 "	Unmodeled Chloride	Difference peak, nearby backbone nitrogen, arginine, and glutamine
Chloride	3u3g	pdb=" O HOH C 302 "	Unmodeled Chloride	Difference peak, nearby backbone nitrogen, arginine, and glutamine
Chloride	3u3g	pdb=" O HOH A 301 "	Unmodeled Potassium	Difference peak, BVS a bit high for potassium, but otherwise complete coordination environment
Chloride	3h7c	pdb=" O HOH X 394 "	Unmodeled Chloride	Difference peak, nearby arginine
Chloride	4lpq	pdb=" O HOH A 758 "	False positive	Small difference peak, neighboring lysine + asparagine too far away
Chloride	3daq	pdb=" O HOH C 298 "	Unmodeled Chloride	Small difference peak, nearby lysine and backbone nitrogen
Chloride	2anv	pdb=" O HOH A3003 "	False positive	Difference peak, but no positively charged groups coordinating site
Chloride	4bgu	pdb=" O HOH A2265 "	False positive	Tiny difference peak, coordinating backbone carbonyl groups
Chloride	3vto	pdb=" O HOH Q 406 "	False positive	No difference peak, coordinating backbone carbonyl group
Chloride	3a6r	pdb=" O HOH B1002 "	Unmodeled Chloride	Difference peak, coordinating backbone nitrogen
Chloride	4eu9	pdb=" O HOH A 556 "	False positive	No difference peak, coordinating backbone carbonyl group
Chloride	3ofg	pdb=" O HOH B 196 "	Unmodeled Chloride	Difference peak, coordinating backbone nitrogen
Chloride	1so7	pdb=" O HOH A 524 "	Unmodeled Chloride	Difference peak, coordinating lysine
Chloride	3iqu	pdb=" O HOH A 460 "	False positive	No difference peak, coordinating backbone carbonyl groups
Chloride	1rkq	pdb=" O HOH A1277 "	Unmodeled Chloride	Difference peak, coordinating lysine
Chloride	1sho	pdb=" O HOH B2029 "	Unmodeled Chloride	Difference peak, coordinating backbone nitrogen
Chloride	2fyq	pdb=" O HOH A 404 "	Unmodeled Chloride	Difference peak, coordinating lysine
Chloride	1ga1	pdb=" O HOH A 640 "	False positive	Too big to be an ion
Chloride	2bjd	pdb=" O HOH A2080 "	False positive	No electron density
Chloride	2ux7	pdb=" O HOH A2056 "	Unmodeled Chloride	Diference peak, coordinating backbone nitrogens
Chloride	2ux7	pdb=" O HOH A2090 "	Unmodeled Chloride	Difference peak, coordinating lysine and backbone nitrogen
Chloride	3k6m	pdb=" O HOH D 525 "	False positive	Difference peak, coordinating backbone nitrogen and two carbonyl groups, conservatively labeling water
Chloride	3k6m	pdb=" O HOH C5134 "	False positive	Small difference peak, coordinating backbone nitrogen and two carbonyl groups, conservatively labeling water
Chloride	3k6m	pdb=" O HOH C5139 "	False positive	Difference peak, coordinating backbone nitrogen and carbonyl groups, conservatively labeling water
Chloride	3o9z	pdb=" O HOH C 334 "	False positive	No difference peak, coordinating backbone carbonyl group
Potassium	3gah	pdb=" O HOH A 214 "	Unmodeled Chloride	Difference peak, coordinating arginine
Potassium	3ven	pdb=" O HOH A1214 "	False positive	Coordinating iron ion
Potassium	3hc1	pdb=" O HOH A 318 "	False positive	Coordinating two iron ions
Potassium	2qyo	pdb=" O HOH A 703 "	Unmodeled Iodide	Crystallized with Potassium Iodide, site has huge difference peak and is coordinating potassium
Potassium	2qyo	pdb=" O HOH B 703 "	Unmodeled Iodide	Crystallized with Potassium Iodide, site has huge difference peak and is coordinating potassium
Potassium	1rm6	pdb=" O HOH D6576 "	False positive	Difference peak and BVS is relatively close to potassium's, but conservatively labeling as water
Potassium	4bgu	pdb=" O HOH A2265 "	False positive	BVS does not match potassium, incomplete coordination geometry indicates that it is likely water
Potassium	4bgu	pdb=" O HOH C2223 "	False positive	Coordinating a potassium ion
Potassium	3fd5	pdb=" O HOH A 399 "	False positive	Coordinating two magnesium ions
Potassium	3fd5	pdb=" O HOH B 399 "	False positive	Coordinating two magnesium ions
Potassium	3fd5	pdb=" O HOH B 720 "	Unmodeled Potassium	Difference peak, BVS matches potassium
Potassium	3s7k	pdb=" O HOH B 254 "	False positive	No electron density
Potassium	3s7k	pdb=" O HOH B 366 "	False positive	Little supporting density, BVS values far too low
Potassium	3s7k	pdb=" O HOH D 278 "	False positive	Little supporting density, BVS values far too low
Potassium	3zda	pdb=" O HOH A2131 "	False positive	Difference peak and BVS is relatively close to potassium's, but conservatively labeling as water
Potassium	4ia6	pdb=" O HOH A 701 "	Unmodeled Potassium	Difference peak, BVS matches potassium
Potassium	4ia6	pdb=" O HOH B1042 "	Unmodeled Potassium	Difference peak, BVS matches potassium
Potassium	4ia6	pdb=" O HOH B1043 "	Unmodeled Potassium	Difference peak, BVS matches potassium
Calcium	3odt	pdb=" O HOH B 347 "	Unmodeled Chloride	Difference peak, coordinating backbone nitrogen
Calcium	3goe	pdb=" O HOH A 161 "	Unmodeled Calcium	BVS almost fits calcium (Fits when including the unplaced water nearby), large difference peak on site
Calcium	2zfd	pdb=" O HOH A 307 "	Unmodeled Calcium	BVS almost fits calcium (Fits when including the unplaced water nearby), large difference peak on site
Calcium	2j45	pdb=" O HOH B2163 "	False positive	No difference peak
Calcium	2vmh	pdb=" O HOH A2052 "	False positive	No difference peak, coordinating sulfur group at <1.6 Angstrom
Calcium	4fzl	pdb=" O HOH A 427 "	False positive	Coordinating a calcium ion
Calcium	2ixt	pdb=" O HOH A2123 "	False positive	Coordinating two calcium ions
Calcium	1w7c	pdb=" O HOH A2801 "	False positive	Little supporting density, BVS values far too high
Calcium	4i8h	pdb=" O HOH A1336 "	False positive	No difference peak, water coordinating at <1.6 Angstrom
Calcium	4i8h	pdb=" O HOH A1342 "	False positive	No difference peak, waters coordinating at <1.6 Angstrom
Calcium	2vyo	pdb=" O HOH A2154 "	False positive	No difference peak
Calcium	3c3y	pdb=" O HOH B 625 "	False positive	No electron density
Calcium	2nq6	pdb=" O HOH A 471 "	False positive	Coordinating two cobalt ions
Calcium	3b4n	pdb=" O HOH B1389 "	False positive	Coordinating two zinc ions
Manganese	4ipi	pdb=" O HOH A 669 "	False positive	Coordinating a manganese ion
Manganese	3u95	pdb=" O HOH C2449 "	False positive	No difference peak, carboxy coordinating at <1.7 Angstrom
Manganese	3ea3	pdb=" O HOH A 468 "	False positive	Coordinating a manganese ion
Manganese	3md7	pdb=" O HOH A 330 "	False positive	Coordinating two manganese ions
Manganese	3md7	pdb=" O HOH A 340 "	False positive	Coordinating a manganese ion, placed on top of a ligand
Manganese	4a6w	pdb=" O HOH A2062 "	False positive	No difference peak, water coordinating at <1.8 Angstrom
Manganese	4a6w	pdb=" O HOH A2134 "	False positive	No difference peak, water coordinating at <1.7 Angstrom
Manganese	4a6w	pdb=" O HOH A2196 "	False positive	No difference peak, water coordinating at <1.6 Angstrom
Manganese	4a6w	pdb=" O HOH A2232 "	False positive	No difference peak, water coordinating at <1.7 Angstrom
Manganese	4a6w	pdb=" O HOH A2234 "	False positive	No difference peak, water coordinating at <1.7 Angstrom
Manganese	4a6w	pdb=" O HOH A2300 "	False positive	No difference peak, water coordinating at <1.7 Angstrom
Manganese	4a6w	pdb=" O HOH A2336 "	False positive	No difference peak, water coordinating at <1.7 Angstrom
Manganese	4a6w	pdb=" O HOH A2383 "	False positive	No difference peak, water coordinating at <1.6 Angstrom
Manganese	4a6w	pdb=" O HOH A2384 "	False positive	No difference peak, atoms coordinating too closely
Manganese	4a6w	pdb=" O HOH A2411 "	False positive	No difference peak, atoms coordinating too closely
Manganese	4a6w	pdb=" O HOH A2422 "	False positive	No difference peak, atoms coordinating too closely
Manganese	4a6w	pdb=" O HOH A2424 "	False positive	No difference peak, atoms coordinating too closely
Manganese	4a6w	pdb=" O HOH A2472 "	False positive	No electron density, water coordinating at <1.6 Angstrom
Manganese	4a6w	pdb=" O HOH A2514 "	False positive	No difference peak, water coordinating at <1.6 Angstrom
Manganese	4a6w	pdb=" O HOH A2515 "	False positive	No difference peak, atoms coordinating too closely
Manganese	4a6w	pdb=" O HOH A2542 "	False positive	No difference peak, water coordinating at <1.6 Angstrom
Manganese	4a6w	pdb=" O HOH A2543 "	False positive	No difference peak, atoms coordinating too closely
Manganese	4gmu	pdb=" O HOH A1670 "	False positive	No difference peak, atoms coordinating too closely
Manganese	4a25	pdb=" O HOH C2026 "	False positive	Coordinating a manganese ion
Manganese	3mwt	pdb=" O HOH B 727 "	False positive	Too big to be an ion
Iron	1ik3	pdb=" O HOH A 965 "	False positive	No electron density
Iron	3nte	pdb=" O HOH A 365 "	False positive	No electron density
Cobalt	1t0a	pdb=" O HOH A2015 "	False positive	Coordinating a zinc and cobalt ion
Cobalt	3gtx	pdb=" O HOH A 597 "	False positive	Coordinating two cobalt ions
Cobalt	3zgj	pdb=" O HOH A2079 "	Unmodeled Magnesium	Looks like a magnesium ion with six coordinating waters, BVS fits magnesium as well
Cobalt	2vos	pdb=" O HOH A2162 "	False positive	Coordinating a cobalt ion
Cobalt	3sxx	pdb=" O HOH A1736 "	False positive	No difference peak, water coordinating at ~1.9 Angstrom
Cobalt	3sxx	pdb=" O HOH A1769 "	False positive	No difference peak, coordinating atoms are too close
Cobalt	3sxx	pdb=" O HOH B1736 "	False positive	No difference peak, water coordinating at < 1.9 Angstrom
Cobalt	3sxx	pdb=" O HOH B1775 "	False positive	No electron density, coordinating atoms are too close
Cobalt	3sxx	pdb=" O HOH C1731 "	False positive	Coordinating a cobalt ion
Cobalt	3sxx	pdb=" O HOH D1745 "	False positive	No difference peak, water coordinating at < 1.9 Angstrom
Cobalt	3sxx	pdb=" O HOH D1778 "	False positive	Little supporting electron density, no difference peak
Cobalt	3sxx	pdb=" O HOH D1780 "	False positive	No electron density, coordinating atoms are too close
Cobalt	3sxx	pdb=" O HOH E1767 "	False positive	No difference peak, coordinating atoms are too close
Cobalt	3sxx	pdb=" O HOH F1705 "	False positive	Coordinating a cobalt ion
Nickel	1b9m	pdb=" O HOH A 371 "	False positive	No difference peak
Nickel	2vtc	pdb=" O HOH A2230 "	False positive	Coordinating a nickel ion
Copper	1w7c	pdb=" O HOH A2801 "	False positive	No difference peak, coordinating aspartate is far too close
Copper	2ztj	pdb=" O HOH A 663 "	False positive	No difference peak, coordinating waters are far too close
Copper	2vov	pdb=" O HOH A2364 "	False positive	Little difference peak, only two waters coordinating, one water coordinating at <1.8 Angstrom
Zinc	3m2r	pdb=" O HOH D 633 "	Unmodeled Chloride	Difference peak, coordinating arginine and carbonyl groups
Zinc	2znr	pdb=" O HOH A 598 "	False positive	Appears to be modeled instead of a CYS alternate conformation in which a disulfide bridge is formed
Zinc	3edi	pdb=" O HOH A 474 "	False positive	Too big to be an ion
Zinc	3edi	pdb=" O HOH A 487 "	False positive	Too big to be an ion
Zinc	3ecg	pdb=" O HOH B1003 "	Modeled Zinc	Water placed almost on top of zinc ion
Zinc	4o6s	pdb=" O HOH A 392 "	False positive	Coordinating a zinc ion
Zinc	4o6s	pdb=" O HOH A 446 "	False positive	Coordinating a zinc ion
Zinc	3akq	pdb=" O HOH A 346 "	False positive	Coordinating a zinc ion
Zinc	3akq	pdb=" O HOH A 347 "	False positive	Coordinating a zinc ion
Zinc	3w8k	pdb=" O HOH A3004 "	Unmodeled Chloride	Coordinating a zinc ion, but large difference peak on water site
Cadmium	2bjd	pdb=" O HOH A2071 "	Modeled Cadmium	Water placed almost on top of cadmium ion
Cadmium	3vrc	pdb=" O HOH B 518 "	Modeled Cadmium	Water placed almost on top of cadmium ion
Cadmium	3vrc	pdb=" O HOH B 523 "	False positive	Coordinating a cadmium ion
Cadmium	1kug	pdb=" O HOH A 386 "	False positive	Coordinating a cadmium ion, large difference peak, maybe chloride?
Cadmium	1kug	pdb=" O HOH A 904 "	Modeled Cadmium	Water placed almost on top of cadmium ion
Cadmium	3die	pdb=" O HOH A 181 "	False positive	Water coordinating at <1.8 Angstrom
Cadmium	3die	pdb=" O HOH A 188 "	False positive	Coordinating a cadmium ion
Cadmium	3die	pdb=" O HOH B 202 "	False positive	Coordinating an iron ion
Cadmium	4cog	pdb=" O HOH A2131 "	Modeled Magnesium	Water placed almost on top of magnesium ion
Cadmium	4cog	pdb=" O HOH A2133 "	False positive	Coordinating a magnesium ion
Cadmium	4cog	pdb=" O HOH B2107 "	Modeled Magnesium	Water placed almost on top of magnesium ion
Cadmium	4cog	pdb=" O HOH B2206 "	Modeled Magnesium	Water placed almost on top of magnesium ion
Cadmium	4cog	pdb=" O HOH C2116 "	Modeled Magnesium	Water placed almost on top of magnesium ion
Cadmium	4cog	pdb=" O HOH D2083 "	Modeled Magnesium	Water placed almost on top of magnesium ion
Cadmium	4cog	pdb=" O HOH D2084 "	Modeled Magnesium	Water placed almost on top of magnesium ion
Cadmium	4cog	pdb=" O HOH D2181 "	Modeled Magnesium	Water placed almost on top of magnesium ion

## Sheet: SVM (Filtered predictions)
Ion Set	PDB ID	Atom ID	Categorization	Notes
Sodium	2flh	pdb=" O HOH B 895 "	Unmodeled Sodium	BVS, VECSUM, and geometry for sodium: 0.809, 0.186, square_pyramid
Sodium	3b34	pdb=" O HOH A1372 "	Unmodeled Sodium	BVS, VECSUM, and geometry for sodium: 1.022, 0.234, octahedron
Sodium	3b34	pdb=" O HOH A1389 "	Unmodeled Sodium	BVS, VECSUM, and geometry for sodium: 0.845, 0.083, octahedron
Sodium	3wc3	pdb=" O HOH A 779 "	Unmodeled Sodium	BVS, VECSUM, and geometry for sodium: 0.678, 0.340, square_pyramid
Sodium	2x5x	pdb=" O HOH A2049 "	Unmodeled Sodium	BVS, VECSUM, and geometry for sodium: 0.769, 0.250, square_pyramid
Sodium	4b1m	pdb=" O HOH A2005 "	Unmodeled Sodium	BVS, VECSUM, and geometry for sodium: 1.072, 0.275, square_pyramid
Sodium	2v1q	pdb=" O HOH A2043 "	Unmodeled Sodium	BVS, VECSUM, and geometry for sodium: 1.077, 0.214, square_pyramid
Sodium	2v1q	pdb=" O HOH B2099 "	Unmodeled Sodium	BVS, VECSUM, and geometry for sodium: 1.085, 0.151, square_pyramid
Sodium	3grd	pdb=" O HOH A 184 "	Unmodeled Sodium	BVS, VECSUM, and geometry for sodium: 1.078, 0.089, octahedron
Sodium	3grd	pdb=" O HOH A 330 "	Unmodeled Sodium	BVS, VECSUM, and geometry for sodium: 1.190, 0.074, octahedron
Sodium	3grd	pdb=" O HOH B 143 "	Unmodeled Sodium	BVS, VECSUM, and geometry for sodium: 1.169, 0.115, octahedron
Sodium	2x6w	pdb=" O HOH A2482 "	Unmodeled Sodium	BVS, VECSUM, and geometry for sodium: 0.874, 0.177, octahedron
Sodium	2x6w	pdb=" O HOH A2486 "	Unmodeled Sodium	BVS, VECSUM, and geometry for sodium: 1.148, 0.233, octahedron
Sodium	2x6w	pdb=" O HOH A2546 "	Unmodeled Sodium	BVS, VECSUM, and geometry for sodium: 1.219, 0.182, octahedron
Sodium	4psr	pdb=" O HOH B1296 "	Unmodeled Sodium	BVS, VECSUM, and geometry for sodium: 0.771, 0.287, square_pyramid
Sodium	4dmi	pdb=" O HOH D 435 "	Unmodeled Sodium	BVS, VECSUM, and geometry for sodium: 0.863, 0.343, square_pyramid
Sodium	4dmi	pdb=" O HOH E 450 "	Unmodeled Sodium	BVS, VECSUM, and geometry for sodium: 0.782, 0.453, square_pyramid
Sodium	2vqr	pdb=" O HOH A2613 "	Unmodeled Sodium	BVS, VECSUM, and geometry for sodium: 0.726, 0.161, square_pyramid
Sodium	4o0c	pdb=" O HOH A 554 "	Unmodeled Sodium	BVS, VECSUM, and geometry for sodium: 0.791, 0.155, octahedron
Sodium	3p3e	pdb=" O HOH A1050 "	Unmodeled Sodium	BVS, VECSUM, and geometry for sodium: 0.914, 0.084, square_pyramid_bidentate
Sodium	3p3e	pdb=" O HOH A1056 "	Unmodeled Sodium	BVS, VECSUM, and geometry for sodium: 0.912, 0.038, octahedron
Sodium	3p3e	pdb=" O HOH A1090 "	Unmodeled Sodium	BVS, VECSUM, and geometry for sodium: 1.021, 0.081, octahedron
Sodium	3p3e	pdb=" O HOH A1229 "	Unmodeled Sodium	BVS, VECSUM, and geometry for sodium: 0.602, 0.311, square_pyramid
Sodium	3p3e	pdb=" O HOH A1264 "	Unmodeled Sodium	BVS, VECSUM, and geometry for sodium: 0.657, 0.277, square_pyramid
Sodium	4hil	pdb=" O HOH B 202 "	Unmodeled Sodium	BVS, VECSUM, and geometry for sodium: 1.081, 0.046, octahedron
Sodium	3ond	pdb=" O HOH A 514 "	Unmodeled Sodium	BVS, VECSUM, and geometry for sodium: 0.703, 0.319, square_pyramid
Sodium	4cfy	pdb=" O HOH A2088 "	Unmodeled Sodium	BVS, VECSUM, and geometry for sodium: 1.374, 0.176, octahedron
Sodium	4cfy	pdb=" O HOH A2236 "	Unmodeled Sodium	BVS, VECSUM, and geometry for sodium: 1.345, 0.203, octahedron
Sodium	1to2	pdb=" O HOH E 794 "	Unmodeled Sodium	Site chelated by PEG, BVS, VECSUM, and geometry for sodium: 1.089, 0.051, pentagonal_bibidentate_miss
Sodium	2ggc	pdb=" O HOH A1278 "	Unmodeled Sodium	BVS, VECSUM, and geometry for sodium: 0.741, 0.305, square_pyramid
Sodium	3u8i	pdb=" O HOH A 357 "	Unmodeled Sodium	BVS, VECSUM, and geometry for sodium: 0.891, 0.180, octahedron
Sodium	3u8i	pdb=" O HOH B 287 "	Unmodeled Sodium	BVS, VECSUM, and geometry for sodium: 0.892, 0.180, octahedron
Sodium	2y3c	pdb=" O HOH A2236 "	Unmodeled Sodium	BVS, VECSUM, and geometry for sodium: 1.217, 0.110, octahedron
Sodium	2y3c	pdb=" O HOH A2239 "	Unmodeled Sodium	BVS, VECSUM, and geometry for sodium: 0.911, 0.230, octahedron
Sodium	3fde	pdb=" O HOH A 661 "	Unmodeled Sodium	BVS, VECSUM, and geometry for sodium: 1.020, 0.053, octahedron
Sodium	3fde	pdb=" O HOH B 147 "	Unmodeled Sodium	BVS, VECSUM, and geometry for sodium: 0.953, 0.311, square_pyramid
Sodium	3wkq	pdb=" O HOH A 783 "	Unmodeled Sodium	BVS, VECSUM, and geometry for sodium: 0.797, 0.125, octahedron
Sodium	4l9d	pdb=" O HOH B1035 "	Unmodeled Sodium	BVS, VECSUM, and geometry for sodium: 1.012, 0.239, octahedron
Sodium	4l9d	pdb=" O HOH B1140 "	Unmodeled Sodium	BVS, VECSUM, and geometry for sodium: 1.067, 0.172, square_pyramid
Sodium	3qc5	pdb=" O HOH X 43 "	Unmodeled Sodium	BVS, VECSUM, and geometry for sodium: 0.734, 0.240, square_pyramid
Sodium	3mao	pdb=" O HOH A 240 "	Unmodeled Sodium	BVS, VECSUM, and geometry for sodium: 1.142, 0.258, square_pyramid
Magnesium	1f9v	pdb=" O HOH A1008 "	False positive	BVS is too low to match magnesium
Magnesium	2z51	pdb=" O HOH A 238 "	Unmodeled Magnesium	BVS matches magnesium, octahedral geometry, but extra waters modeled due to symmetry
Magnesium	2z51	pdb=" O HOH A 271 "	Unmodeled Magnesium	BVS matches magnesium, octahedral geometry
Magnesium	2z51	pdb=" O HOH A 333 "	Unmodeled Magnesium	BVS matches magnesium, octahedral geometry, but extra waters modeled due to symmetry
Magnesium	2z51	pdb=" O HOH A 423 "	False positive	Might be magnesium, but poor density around coordination site, conservatively marking as water
Magnesium	4kr5	pdb=" O HOH A 976 "	False positive	Might be magnesium, but poor coordination distances, conservatively marking as water
Magnesium	3t10	pdb=" O HOH A 621 "	False positive	Coordinated by carboxy group at 1.84 Angstroms, little supporting electron density
Chloride	4ied	pdb=" O HOH A 401 "	Unmodeled Chloride	Abnormally low b-factor, nearby aspargine, arginine, and lysine
Chloride	4ied	pdb=" O HOH C 401 "	Unmodeled Chloride	Abnormally low b-factor, nearby lysine and backbone nitrogen
Chloride	1k5c	pdb=" O HOH A2004 "	Unmodeled Chloride	Difference peak, nearby asparagine and serine
Chloride	3rjt	pdb=" O HOH B 533 "	Unmodeled Chloride	Difference peak, coordinating asparagine and backbone nitrogen
Chloride	1a7s	pdb=" O HOH A 453 "	Unmodeled Chloride	Difference peak, nearby backbone nitrogen
Chloride	4fb2	pdb=" O HOH C 601 "	False positive	Small difference peak, but coordinated by backbone carbonyl groups in addition to backbone nitrogen
Chloride	4gxw	pdb=" O HOH B 501 "	Unmodeled Chloride	Small difference peak, nearby backbone nitrogen, histidine, and serine
Chloride	3u8o	pdb=" O HOH H 989 "	Unmodeled Iodide	Unmodeled halide, too large to be chloride though, Iodide also crystallized in cell, so picking that instead
Chloride	3u8o	pdb=" O HOH H1019 "	Unmodeled Iodide	Unmodeled halide, too large to be chloride though, Iodide also crystallized in cell, so picking that instead
Chloride	3u3g	pdb=" O HOH B 202 "	Unmodeled Chloride	Difference peak, nearby backbone nitrogen, arginine, and glutamine
Chloride	3u3g	pdb=" O HOH A 301 "	Unmodeled Potassium	Difference peak, BVS a bit high for potassium, but otherwise complete coordination environment
Chloride	3h7c	pdb=" O HOH X 394 "	Unmodeled Chloride	Difference peak, nearby arginine
Chloride	4lpq	pdb=" O HOH A 758 "	False positive	Small difference peak, neighboring lysine + asparagine too far away
Chloride	3daq	pdb=" O HOH C 298 "	Unmodeled Chloride	Small difference peak, nearby lysine and backbone nitrogen
Chloride	4bgu	pdb=" O HOH A2265 "	False positive	Tiny difference peak, coordinating backbone carbonyl groups
Chloride	3vto	pdb=" O HOH Q 406 "	False positive	No difference peak, coordinating backbone carbonyl group
Chloride	3a6r	pdb=" O HOH B1002 "	Unmodeled Chloride	Difference peak, coordinating backbone nitrogen
Chloride	4eu9	pdb=" O HOH A 556 "	False positive	No difference peak, coordinating backbone carbonyl group
Chloride	3ofg	pdb=" O HOH B 196 "	Unmodeled Chloride	Difference peak, coordinating backbone nitrogen
Chloride	1so7	pdb=" O HOH A 524 "	Unmodeled Chloride	Difference peak, coordinating lysine
Chloride	1rkq	pdb=" O HOH A1277 "	Unmodeled Chloride	Difference peak, coordinating lysine
Chloride	1sho	pdb=" O HOH B2029 "	Unmodeled Chloride	Difference peak, coordinating backbone nitrogen
Chloride	2fyq	pdb=" O HOH A 404 "	Unmodeled Chloride	Difference peak, coordinating lysine
Chloride	2ux7	pdb=" O HOH A2056 "	Unmodeled Chloride	Diference peak, coordinating backbone nitrogens
Chloride	2ux7	pdb=" O HOH A2090 "	Unmodeled Chloride	Difference peak, coordinating lysine and backbone nitrogen
Chloride	3k6m	pdb=" O HOH D 525 "	False positive	Difference peak, coordinating backbone nitrogen and two carbonyl groups, conservatively labeling water
Chloride	3k6m	pdb=" O HOH C5134 "	False positive	Small difference peak, coordinating backbone nitrogen and two carbonyl groups, conservatively labeling water
Chloride	3k6m	pdb=" O HOH C5139 "	False positive	Difference peak, coordinating backbone nitrogen and carbonyl groups, conservatively labeling water
Chloride	3o9z	pdb=" O HOH C 334 "	False positive	No difference peak, coordinating backbone carbonyl group
Potassium	1rm6	pdb=" O HOH D6576 "	False positive	Difference peak and BVS is relatively close to potassium's, but conservatively labeling as water
Potassium	1rm6	pdb=" O HOH E6261 "	Unmodeled Potassium	Difference peak and BVS matches potassium
Potassium	3zda	pdb=" O HOH A2131 "	False positive	Difference peak and BVS is relatively close to potassium's, but conservatively labeling as water
Potassium	4ia6	pdb=" O HOH A 701 "	Unmodeled Potassium	Difference peak and BVS matches potassium
Potassium	4ia6	pdb=" O HOH B1043 "	Unmodeled Potassium	Difference peak and BVS matches potassium
Calcium	3goe	pdb=" O HOH A 161 "	Unmodeled Calcium	BVS almost fits calcium (Fits when including the unplaced water nearby), large difference peak on site
Calcium	2zfd	pdb=" O HOH A 307 "	Unmodeled Calcium	BVS almost fits calcium (Fits when including the unplaced water nearby), large difference peak on site
Calcium	4fzl	pdb=" O HOH A 427 "	False positive	Coordinating a calcium ion
Calcium	2nq6	pdb=" O HOH A 471 "	False positive	Coordinating two cobalt ions
Calcium	3b4n	pdb=" O HOH B1389 "	False positive	Coordinating two zinc ions
Cobalt	3zgj	pdb=" O HOH A2079 "	Unmodeled Magnesium	Looks like a magnesium ion with six coordinating waters, BVS fits magnesium as well
Cadmium	1kug	pdb=" O HOH A 904 "	Modeled Cadmium	Water placed almost on top of cadmium ion

## Sheet: SVM (Stringent inputs)
Ion Set	PDB ID	Atom ID	Categorization	Notes
Sodium	3mqh	pdb=" O HOH E1684 "	False positive	BVS way too high to be sodium, water coordinating at < 1.8 Angstrom
Sodium	3fo3	pdb=" O HOH A 612 "	False positive	BVS way too high to be sodium, water coordinating at < 1.8 Angstrom
Sodium	3fo3	pdb=" O HOH A 785 "	False positive	BVS too high to be sodium, sulfate coordinating at < 1.8 Angstrom
Sodium	3fo3	pdb=" O HOH B1051 "	False positive	BVS too high to be sodium, sulfate coordinating at < 1.8 Angstrom
Sodium	4l9d	pdb=" O HOH A1152 "	False positive	BVS too high to be sodium, glutamine coordinating at < 1.8 Angstrom
Magnesium	2rdq	pdb=" O HOH A 352 "	False positive	Methionine alternate conformation
Magnesium	2rdq	pdb=" O HOH A 858 "	False positive	No electron density, coordinating magnesium
Magnesium	3epw	pdb=" O HOH A1402 "	Unmodeled Magnesium	BVS close to magnesium, octahedral geometry
Magnesium	2z51	pdb=" O HOH A 238 "	Unmodeled Magnesium	BVS matches magnesium, octahedral geometry, but extra waters modeled due to symmetry
Magnesium	2z51	pdb=" O HOH A 271 "	Unmodeled Magnesium	BVS matches magnesium, octahedral geometry
Magnesium	2z51	pdb=" O HOH A 274 "	Unmodeled Magnesium	BVS matches magnesium, octahedral geometry
Magnesium	2z51	pdb=" O HOH A 333 "	Unmodeled Magnesium	BVS matches magnesium, octahedral geometry, but extra waters modeled due to symmetry
Magnesium	2z51	pdb=" O HOH A 423 "	False positive	Might be magnesium, but poor density around coordination site, conservatively marking as water
Magnesium	3t10	pdb=" O HOH A 621 "	False positive	Coordinated by carboxy group at 1.84 Angstroms, little supporting electron density
Chloride	4ied	pdb=" O HOH A 401 "	Unmodeled Chloride	Abnormally low b-factor, nearby aspargine, arginine, and lysine
Chloride	4ied	pdb=" O HOH C 401 "	Unmodeled Chloride	Abnormally low b-factor, nearby lysine and backbone nitrogen
Chloride	4ied	pdb=" O HOH C 403 "	Unmodeled Chloride	Abnormally low b-factor, nearby serines
Chloride	4bf5	pdb=" O HOH A2128 "	Unmodeled Chloride	Abnormally low b-factor, nearby histidine and backbone nitrogen
Chloride	4bf5	pdb=" O HOH B2382 "	Unmodeled Chloride	Abnormally low b-factor, nearby arginine and backbone nitrogen
Chloride	1k5c	pdb=" O HOH A2004 "	Unmodeled Chloride	Difference peak, nearby asparagine and serine
Chloride	3u9w	pdb=" O HOH A8007 "	Unmodeled Chloride	Difference peak, coordinating arginine
Chloride	3rjt	pdb=" O HOH B 533 "	Unmodeled Chloride	Difference peak, coordinating asparagine and backbone nitrogen
Chloride	1a7s	pdb=" O HOH A 453 "	Unmodeled Chloride	Difference peak, nearby backbone nitrogen
Chloride	4fb2	pdb=" O HOH C 601 "	False positive	Small difference peak, but coordinated by backbone carbonyl groups in addition to backbone nitrogen
Chloride	3ju4	pdb=" O HOH A1782 "	False positive	No electron density
Chloride	4gxw	pdb=" O HOH B 501 "	Unmodeled Chloride	Small difference peak, nearby backbone nitrogen, histidine, and serine
Chloride	3u8o	pdb=" O HOH H 989 "	Unmodeled Iodide	Unmodeled halide, too large to be chloride though, Iodide also crystallized in cell, so picking that instead
Chloride	3u8o	pdb=" O HOH H1019 "	Unmodeled Iodide	Unmodeled halide, too large to be chloride though, Iodide also crystallized in cell, so picking that instead
Chloride	2q3i	pdb=" O HOH D 64 "	False positive	No electron density
Chloride	3is3	pdb=" O HOH A 301 "	False positive	Normal b-factor + density, coordinated by backbone carbonyl group
Chloride	4mov	pdb=" O HOH B 796 "	Unmodeled Chloride	Difference peak, coordinating backbone nitrogens
Chloride	3u3g	pdb=" O HOH A 301 "	Unmodeled Chloride	Difference peak, nearby backbone nitrogen, arginine, and glutamine
Chloride	3u3g	pdb=" O HOH B 201 "	Unmodeled Potassium	Difference peak, BVS fits potassium, complete coordination environment
Chloride	3u3g	pdb=" O HOH B 202 "	Unmodeled Chloride	Difference peak, nearby backbone nitrogen, arginine, and glutamine
Chloride	3u3g	pdb=" O HOH C 302 "	Unmodeled Potassium	Difference peak, BVS a bit high for potassium, but otherwise complete coordination environment
Chloride	3h7c	pdb=" O HOH X 394 "	Unmodeled Chloride	Difference peak, nearby arginine
Chloride	4lpq	pdb=" O HOH A 758 "	False positive	Small difference peak, neighboring lysine + asparagine too far away
Chloride	3daq	pdb=" O HOH C 298 "	Unmodeled Chloride	Small difference peak, nearby lysine and backbone nitrogen
Chloride	2anv	pdb=" O HOH A3003 "	False positive	Difference peak, but no positively charged groups coordinating site
Chloride	4bgu	pdb=" O HOH A2265 "	False positive	No difference peak, coordinating backbone carbonyl groups
Chloride	3vto	pdb=" O HOH Q 406 "	False positive	No difference peak, coordinating two backbone carbonyl groups
Chloride	3a6r	pdb=" O HOH B1002 "	Unmodeled Chloride	Difference peak, coordinating backbone nitrogen
Chloride	4eu9	pdb=" O HOH A 556 "	False positive	No difference peak, coordinating backbone carbonyl group
Chloride	3ofg	pdb=" O HOH B 196 "	Unmodeled Chloride	Difference peak, coordinating backbone nitrogen
Chloride	1so7	pdb=" O HOH A 524 "	Unmodeled Chloride	Difference peak, coordinating lysine
Chloride	4inc	pdb=" O HOH B 203 "	False positive	Small difference peak, coordinating two backbone nitrogens, but also coordinating a carbonyl group
Chloride	3iqu	pdb=" O HOH A 460 "	False positive	No difference peak, coordinating backbone carbonyl groups
Chloride	1rkq	pdb=" O HOH A1277 "	Unmodeled Chloride	Difference peak, coordinating lysine
Chloride	1sho	pdb=" O HOH B2029 "	Unmodeled Chloride	Difference peak, coordinating backbone nitrogen
Chloride	2fyq	pdb=" O HOH A 404 "	Unmodeled Chloride	Difference peak, coordinating lysine
Chloride	1ga1	pdb=" O HOH A 640 "	False positive	Too big to be an ion
Chloride	2ux7	pdb=" O HOH A2056 "	Unmodeled Chloride	Diference peak, coordinating backbone nitrogens
Chloride	2ux7	pdb=" O HOH A2061 "	Unmodeled Chloride	Diference peak, coordinating backbone nitrogen
Chloride	2ux7	pdb=" O HOH A2090 "	Unmodeled Chloride	Difference peak, coordinating lysine and backbone nitrogen
Chloride	1w5u	pdb=" O HOH D2003 "	False positive	No electron density
Chloride	3k6m	pdb=" O HOH D 525 "	False positive	Difference peak, coordinating backbone nitrogen and two carbonyl groups, conservatively labeling water
Chloride	3k6m	pdb=" O HOH C5134 "	False positive	Small difference peak, coordinating backbone nitrogen and two carbonyl groups, conservatively labeling water
Chloride	3k6m	pdb=" O HOH C5139 "	False positive	Difference peak, coordinating backbone nitrogen and carbonyl groups, conservatively labeling water
Chloride	3o9z	pdb=" O HOH C 334 "	False positive	No difference peak, coordinating backbone carbonyl group
Potassium	4eei	pdb=" O HOH A 601 "	Unmodeled Sodium	No difference peak, BVS matches sodium
Potassium	4eei	pdb=" O HOH B 601 "	Unmodeled Sodium	No difference peak, BVS matches sodium
Potassium	3hc1	pdb=" O HOH A 318 "	False positive	Coordinating two iron ions
Potassium	2qyo	pdb=" O HOH A 703 "	Unmodeled Iodide	Crystallized with Potassium Iodide, site has huge difference peak and is coordinating potassium
Potassium	2qyo	pdb=" O HOH B 703 "	Unmodeled Iodide	Crystallized with Potassium Iodide, site has huge difference peak and is coordinating potassium
Potassium	1rm6	pdb=" O HOH D6576 "	False positive	Difference peak, but incomplete coordination environment, conservatively marking as water
Potassium	1rm6	pdb=" O HOH E6261 "	Unmodeled Potassium	Large difference peak, BVS fits potassium
Potassium	4bgu	pdb=" O HOH A2265 "	False positive	BVS does not match potassium, incomplete coordination geometry indicates that it is likely water
Potassium	3fd5	pdb=" O HOH A 399 "	False positive	Coordinating two magnesium ions
Potassium	3s7k	pdb=" O HOH B 254 "	False positive	No electron density
Potassium	3s7k	pdb=" O HOH B 366 "	False positive	Little supporting density, BVS values far too low
Potassium	3s7k	pdb=" O HOH D 278 "	False positive	Little supporting density, BVS values far too low
Potassium	3zda	pdb=" O HOH A2131 "	False positive	Difference peak and BVS is relatively close to potassium's, but conservatively labeling as water
Potassium	4ia6	pdb=" O HOH A 701 "	Unmodeled Potassium	Difference peak, BVS matches potassium
Potassium	4ia6	pdb=" O HOH B1043 "	Unmodeled Potassium	Difference peak, BVS matches potassium
Calcium	3goe	pdb=" O HOH A 161 "	Unmodeled Calcium	BVS almost fits calcium (Fits when including the unplaced water nearby), difference peak on site
Calcium	3aqj	pdb=" O HOH Q 663 "	False positive	No difference peak
Calcium	2zfd	pdb=" O HOH A 307 "	Unmodeled Calcium	BVS almost fits calcium (Fits when including the unplaced water nearby), large difference peak on site
Calcium	2vmh	pdb=" O HOH A2052 "	False positive	No difference peak, water coordinating at < 1.6 Angstrom
Calcium	4fzl	pdb=" O HOH A 427 "	False positive	Coordinating a calcium ion
Calcium	2vyo	pdb=" O HOH A2154 "	False positive	No difference peak
Calcium	3c3y	pdb=" O HOH B 625 "	False positive	No electron density
Calcium	2nq6	pdb=" O HOH A 471 "	False positive	Coordinating two cobalt ions
Calcium	3b4n	pdb=" O HOH B1389 "	False positive	Coordinating two zinc ions
Manganese	4ipi	pdb=" O HOH A 669 "	False positive	Coordinating a manganese ion
Manganese	3u95	pdb=" O HOH C2449 "	False positive	No difference peak, glutamate coordinating at < 1.7 Angstrom
Manganese	3ea3	pdb=" O HOH A 468 "	False positive	Coordinating a manganese ion
Manganese	3md7	pdb=" O HOH A 330 "	False positive	Coordinating two manganese ions
Manganese	3md7	pdb=" O HOH A 340 "	False positive	Coordinating a manganese ion
Manganese	4a6w	pdb=" O HOH A2062 "	False positive	No difference peak, arginine coordinating at < 1.8 Angstrom
Manganese	4a6w	pdb=" O HOH A2134 "	False positive	No difference peak, water coordinating at < 1.7 Angstrom
Manganese	4a6w	pdb=" O HOH A2196 "	False positive	No difference peak, water coordinating at < 1.6 Angstrom
Manganese	4a6w	pdb=" O HOH A2232 "	False positive	No difference peak, water coordinating at < 1.7 Angstrom
Manganese	4a6w	pdb=" O HOH A2234 "	False positive	No difference peak, water coordinating at < 1.7 Angstrom
Manganese	4a6w	pdb=" O HOH A2300 "	False positive	No difference peak, water coordinating at < 1.7 Angstrom
Manganese	4a6w	pdb=" O HOH A2383 "	False positive	No difference peak, water coordinating at < 1.6 Angstrom
Manganese	4a6w	pdb=" O HOH A2384 "	False positive	No difference peak, water coordinating at < 1.6 Angstrom
Manganese	4a6w	pdb=" O HOH A2411 "	False positive	No difference peak, atoms coordinating too closely
Manganese	4a6w	pdb=" O HOH A2422 "	False positive	No difference peak, atoms coordinating too closely
Manganese	4a6w	pdb=" O HOH A2424 "	False positive	No difference peak, water coordinating at < 1.6 Angstrom
Manganese	4a6w	pdb=" O HOH A2472 "	False positive	No difference peak, water coordinating at < 1.7 Angstrom
Manganese	4a6w	pdb=" O HOH A2515 "	False positive	No difference peak, atoms coordinating too closely
Manganese	4a6w	pdb=" O HOH A2542 "	False positive	No difference peak, water coordinating at < 1.6 Angstrom
Manganese	4a6w	pdb=" O HOH A2543 "	False positive	No difference peak, water coordinating at < 1.6 Angstrom
Manganese	4gmu	pdb=" O HOH A1670 "	False positive	No difference peak, tyrosine coordinating at < 1.6 Angstrom
Manganese	4a25	pdb=" O HOH C2026 "	False positive	Coordinating a manganese ion
Manganese	3mwt	pdb=" O HOH B 727 "	False positive	Too big to be an ion
Iron	1ik3	pdb=" O HOH A 965 "	False positive	No electron density
Cobalt	3gtx	pdb=" O HOH A 597 "	False positive	Coordinating two cobalt ions
Cobalt	2uzp	pdb=" O HOH C2114 "	False positive	Coordinating a cobalt ion
Cobalt	3sxx	pdb=" O HOH A1769 "	False positive	No difference peak, coordinating atoms are too close
Cobalt	3sxx	pdb=" O HOH B1775 "	False positive	No difference peak, water coordinating at < 1.6 Angstrom
Cobalt	3sxx	pdb=" O HOH C1731 "	False positive	Small difference peak, histidine coordinating at 1.86 Angstrom
Cobalt	3sxx	pdb=" O HOH D1778 "	False positive	Little supporting electron density, no difference peak
Nickel	2uwj	pdb=" O HOH G2058 "	Unmodeled Nickel	Three unmodeled coordinating waters, good geometry when they are included
Nickel	1b9m	pdb=" O HOH A 371 "	False positive	No difference peak
Nickel	3a1f	pdb=" O HOH A 249 "	False positive	Coordinating two nickel ions
Nickel	2vtc	pdb=" O HOH A2230 "	False positive	Coordinating a nickel ion
Nickel	4ep8	pdb=" O HOH A3245 "	False positive	Too big to be an ion
Copper	1w7c	pdb=" O HOH A2801 "	False positive	Little supporting density, BVS values far too high
Copper	2ztj	pdb=" O HOH A 663 "	False positive	No difference peak, coordinating waters are far too close
Copper	2vov	pdb=" O HOH A2364 "	False positive	No difference peak, water coordinating at < 1.6 Angstrom
Zinc	3m2r	pdb=" O HOH D 633 "	Unmodeled Chloride	Difference peak, coordinating arginine and carbonyl groups
Zinc	2znr	pdb=" O HOH A 706 "	False positive	Coorinating a praseodymium ion
Zinc	2w3z	pdb=" O HOH A2239 "	Unmodeled Chloride	Difference peak, coordinating backbone nitrogen
Zinc	3edi	pdb=" O HOH A 474 "	False positive	Too big to be an ion
Zinc	3edi	pdb=" O HOH A 487 "	False positive	Too big to be an ion
Zinc	4o6s	pdb=" O HOH A 392 "	False positive	Coordinating a zinc ion
Zinc	3akq	pdb=" O HOH A 346 "	False positive	Coordinating a zinc ion
Zinc	3akq	pdb=" O HOH A 347 "	False positive	Coordinating a zinc ion
Zinc	3w8k	pdb=" O HOH A3004 "	Unmodeled Chloride	Coordinating a zinc ion, but large difference peak on water site
Cadmium	3vrc	pdb=" O HOH B 518 "	False positive	Coordinating a cadmium ion
Cadmium	3vrc	pdb=" O HOH B 523 "	False positive	Coordinating a cadmium ion
Cadmium	1kug	pdb=" O HOH A 386 "	False positive	Coordinating a cadmium ion, large difference peak, maybe chloride?
Cadmium	1kug	pdb=" O HOH A 904 "	Modeled Cadmium	Water placed almost on top of cadmium ion
Cadmium	3die	pdb=" O HOH A 188 "	False positive	Coordinating a cadmium ion
Cadmium	3die	pdb=" O HOH B 202 "	False positive	Coordinating an iron ion
Cadmium	4cog	pdb=" O HOH A2131 "	Modeled Magnesium	Water placed almost on top of magnesium ion
Cadmium	4cog	pdb=" O HOH A2133 "	False positive	Coordinating a magnesium ion
Cadmium	4cog	pdb=" O HOH B2107 "	Modeled Magnesium	Water placed almost on top of magnesium ion
Cadmium	4cog	pdb=" O HOH B2206 "	Modeled Magnesium	Water placed almost on top of magnesium ion
Cadmium	4cog	pdb=" O HOH C2116 "	Modeled Magnesium	Water placed almost on top of magnesium ion
Cadmium	4cog	pdb=" O HOH D2083 "	Modeled Magnesium	Water placed almost on top of magnesium ion
Cadmium	4cog	pdb=" O HOH D2084 "	False positive	Coordinating a magnesium ion
Cadmium	4cog	pdb=" O HOH D2181 "	Modeled Magnesium	Water placed almost on top of magnesium ion

## Sheet: SVM (Stringent inputs, filtered
Ion Set	PDB ID	Atom ID	Categorization	Notes
Magnesium	3epw	pdb=" O HOH A1402 "	Unmodeled Magnesium	BVS close to magnesium, octahedral geometry
Magnesium	2z51	pdb=" O HOH A 238 "	Unmodeled Magnesium	BVS matches magnesium, octahedral geometry, but extra waters modeled due to symmetry
Magnesium	2z51	pdb=" O HOH A 271 "	Unmodeled Magnesium	BVS matches magnesium, octahedral geometry
Magnesium	2z51	pdb=" O HOH A 274 "	Unmodeled Magnesium	BVS matches magnesium, octahedral geometry
Magnesium	2z51	pdb=" O HOH A 333 "	Unmodeled Magnesium	BVS matches magnesium, octahedral geometry, but extra waters modeled due to symmetry
Magnesium	2z51	pdb=" O HOH A 423 "	False positive	Might be magnesium, but poor density around coordination site, conservatively marking as water
Magnesium	3t10	pdb=" O HOH A 621 "	False positive	Coordinated by carboxy group at 1.84 Angstroms, little supporting electron density
Chloride	4ied	pdb=" O HOH A 401 "	Unmodeled Chloride	Abnormally low b-factor, nearby aspargine, arginine, and lysine
Chloride	4ied	pdb=" O HOH C 401 "	Unmodeled Chloride	Abnormally low b-factor, nearby lysine and backbone nitrogen
Chloride	1k5c	pdb=" O HOH A2004 "	Unmodeled Chloride	Difference peak, nearby asparagine and serine
Chloride	3u9w	pdb=" O HOH A8007 "	Unmodeled Chloride	Difference peak, coordinating arginine
Chloride	3rjt	pdb=" O HOH B 533 "	Unmodeled Chloride	Difference peak, coordinating asparagine and backbone nitrogen
Chloride	1a7s	pdb=" O HOH A 453 "	Unmodeled Chloride	Difference peak, nearby backbone nitrogen
Chloride	4fb2	pdb=" O HOH C 601 "	False positive	Small difference peak, but coordinated by backbone carbonyl groups in addition to backbone nitrogen
Chloride	4gxw	pdb=" O HOH B 501 "	Unmodeled Chloride	Small difference peak, nearby backbone nitrogen, histidine, and serine
Chloride	3u8o	pdb=" O HOH H 989 "	Unmodeled Iodide	Unmodeled halide, too large to be chloride though, Iodide also crystallized in cell, so picking that instead
Chloride	3u8o	pdb=" O HOH H1019 "	Unmodeled Iodide	Unmodeled halide, too large to be chloride though, Iodide also crystallized in cell, so picking that instead
Chloride	4mov	pdb=" O HOH B 796 "	Unmodeled Chloride	Difference peak, coordinating backbone nitrogens
Chloride	3u3g	pdb=" O HOH A 301 "	Unmodeled Chloride	Difference peak, nearby backbone nitrogen, arginine, and glutamine
Chloride	3u3g	pdb=" O HOH B 202 "	Unmodeled Chloride	Difference peak, nearby backbone nitrogen, arginine, and glutamine
Chloride	3h7c	pdb=" O HOH X 394 "	Unmodeled Chloride	Difference peak, nearby arginine
Chloride	4lpq	pdb=" O HOH A 758 "	False positive	Small difference peak, neighboring lysine + asparagine too far away
Chloride	3daq	pdb=" O HOH C 298 "	Unmodeled Chloride	Small difference peak, nearby lysine and backbone nitrogen
Chloride	4bgu	pdb=" O HOH A2265 "	False positive	No difference peak, coordinating backbone carbonyl groups
Chloride	3vto	pdb=" O HOH Q 406 "	False positive	No difference peak, coordinating two backbone carbonyl groups
Chloride	3a6r	pdb=" O HOH B1002 "	Unmodeled Chloride	Difference peak, coordinating backbone nitrogen
Chloride	4eu9	pdb=" O HOH A 556 "	False positive	No difference peak, coordinating backbone carbonyl group
Chloride	3ofg	pdb=" O HOH B 196 "	Unmodeled Chloride	Difference peak, coordinating backbone nitrogen
Chloride	1so7	pdb=" O HOH A 524 "	Unmodeled Chloride	Difference peak, coordinating lysine
Chloride	4inc	pdb=" O HOH B 203 "	False positive	Small difference peak, coordinating two backbone nitrogens, but also coordinating a carbonyl group
Chloride	1rkq	pdb=" O HOH A1277 "	Unmodeled Chloride	Difference peak, coordinating lysine
Chloride	1sho	pdb=" O HOH B2029 "	Unmodeled Chloride	Difference peak, coordinating backbone nitrogen
Chloride	2fyq	pdb=" O HOH A 404 "	Unmodeled Chloride	Difference peak, coordinating lysine
Chloride	2ux7	pdb=" O HOH A2056 "	Unmodeled Chloride	Diference peak, coordinating backbone nitrogens
Chloride	2ux7	pdb=" O HOH A2061 "	Unmodeled Chloride	Diference peak, coordinating backbone nitrogen
Chloride	2ux7	pdb=" O HOH A2090 "	Unmodeled Chloride	Difference peak, coordinating lysine and backbone nitrogen
Chloride	3k6m	pdb=" O HOH D 525 "	False positive	Difference peak, coordinating backbone nitrogen and two carbonyl groups, conservatively labeling water
Chloride	3k6m	pdb=" O HOH C5134 "	False positive	Small difference peak, coordinating backbone nitrogen and two carbonyl groups, conservatively labeling water
Chloride	3k6m	pdb=" O HOH C5139 "	False positive	Difference peak, coordinating backbone nitrogen and carbonyl groups, conservatively labeling water
Chloride	3o9z	pdb=" O HOH C 334 "	False positive	No difference peak, coordinating backbone carbonyl group
Potassium	1rm6	pdb=" O HOH D6576 "	False positive	Difference peak, but incomplete coordination environment, conservatively marking as water
Potassium	1rm6	pdb=" O HOH E6261 "	Unmodeled Potassium	Large difference peak, BVS fits potassium
Potassium	3zda	pdb=" O HOH A2131 "	False positive	Difference peak and BVS is relatively close to potassium's, but conservatively labeling as water
Potassium	4ia6	pdb=" O HOH A 701 "	Unmodeled Potassium	Difference peak, BVS matches potassium
Potassium	4ia6	pdb=" O HOH B1043 "	Unmodeled Potassium	Difference peak, BVS matches potassium
Calcium	3goe	pdb=" O HOH A 161 "	Unmodeled Calcium	BVS almost fits calcium (Fits when including the unplaced water nearby), difference peak on site
Calcium	2zfd	pdb=" O HOH A 307 "	Unmodeled Calcium	BVS almost fits calcium (Fits when including the unplaced water nearby), large difference peak on site
Calcium	4fzl	pdb=" O HOH A 427 "	False positive	Coordinating a calcium ion
Calcium	2nq6	pdb=" O HOH A 471 "	False positive	Coordinating two cobalt ions
Calcium	3b4n	pdb=" O HOH B1389 "	False positive	Coordinating two zinc ions
Cadmium	1kug	pdb=" O HOH A 904 "	Modeled Cadmium	Water placed almost on top of cadmium ion
